# Supplementary material for: Crystal structure of 2-meth­oxy-2-[(4-methyl­phen­yl)sulfan­yl]-1-phenyl­ethan-1-one
Source: Acta Crystallogr E Crystallogr Commun. 2015 Jan 1;71(Pt 1):o3–4. doi: 10.1107/S205698901402550X (PMC4331849; doi:10.1107/S205698901402550X)
Supplement: Supplementary file 1 [file e-71-000o3-sup1.cif]

##############################################################################
#                                                                            #
# This CIF contains the data in a paper accepted for publication in          #
# Acta Crystallographica Section E. It conforms to the requirements of       #
# Notes for Authors for Acta Crystallographica Section E, and has been       #
# peer reviewed under the auspices of the IUCr Commission on Journals.       #
#                                                                            #
# Full details of the Crystallographic Information File format               #
# are given in the paper "The Crystallographic Information File (CIF):       #
# a New Standard Archive File for Crystallography" by S. R. Hall, F. H.      #
# Allen and I. D. Brown [Acta Cryst. (1991), A47, 655-685].                  #
#                                                                            #
# The current version of the core CIF dictionary is obtainable from          #
# ftp://ftp.iucr.org/pub/cif_core.dic.                                       #
#                                                                            #
# Software is freely available for graphical display of the structure(s)     #
# in this CIF. For information consult the CIF software page                 #
# http://www.iucr.org/resources/cif/software.                                #
#                                                                            #
# This file may be used for bona fide research purposes within the           #
# scientific community so long as proper attribution is given to the journal # 
# article from which it was obtained.                                        #
#                                                                            #
##############################################################################
data_I
_audit_creation_method     SHELXL-2014/6
_database_code_depnum_ccdc_archive     'CCDC 1035425'
_chemical_name_systematic     ?
_chemical_name_common
;
2-Methoxy-2-[(4-methylphenyl)sulfanyl]-1-phenylethan-1-one
;
_chemical_formula_moiety     'C16 H16 O2 S'
_chemical_formula_sum     'C16 H16 O2 S'
_chemical_formula_iupac     'C16 H16 O2 S'
_chemical_formula_weight     272.35
_chemical_melting_point     ?
_shelx_space_group_comment
;
The symmetry employed for this shelxl refinement is uniquely defined
by the following loop, which should always be used as a source of
symmetry information in preference to the above space-group names.
They are only intended as comments.
;
_space_group_crystal_system     orthorhombic
_space_group_name_H-M_alt     'P c a 21'
_space_group_name_Hall     'P 2c -2ac'
loop_
    _space_group_symop_operation_xyz
    'x, y, z'
    '-x, -y, z+1/2'
    '-x+1/2, y, z+1/2'
    'x+1/2, -y, z'
_cell_length_a     17.8579(9)
_cell_length_b     8.1257(4)
_cell_length_c     9.8317(5)
_cell_angle_alpha     90
_cell_angle_beta     90
_cell_angle_gamma     90
_cell_volume     1426.66(12)
_cell_formula_units_Z     4
_cell_measurement_reflns_used     1023
_cell_measurement_theta_min     3.08
_cell_measurement_theta_max     18.73
_cell_measurement_temperature     293(2)
_exptl_crystal_description     irregular
_exptl_crystal_colour     colourless
_exptl_crystal_size_max     0.411
_exptl_crystal_size_mid     0.142
_exptl_crystal_size_min     0.078
_exptl_crystal_density_diffrn     1.268
_exptl_crystal_density_meas     ?
_exptl_crystal_density_method     ?
_exptl_crystal_F_000     576
_exptl_absorpt_coefficient_mu     0.222
_exptl_absorpt_correction_type     multi-scan
_exptl_absorpt_process_details
;
(<i>SADABS</i>; Sheldrick, 1996)
;
_shelx_estimated_absorpt_T_min     0.853
_shelx_estimated_absorpt_T_max     0.984
_exptl_absorpt_correction_T_min     0.6902
_exptl_absorpt_correction_T_max     0.7452
_diffrn_ambient_temperature     293(2)
_diffrn_radiation_type     MoK\a
_diffrn_radiation_wavelength     0.71073
_diffrn_measurement_device_type     'Bruker APEXII CCD'
_diffrn_measurement_method     '\f and \w scans'
_diffrn_detector_area_resol_mean     ?
_diffrn_reflns_number     5399
_diffrn_reflns_av_R_equivalents     0.0305
_diffrn_reflns_theta_min     2.754
_diffrn_reflns_theta_max     25.410
_diffrn_reflns_theta_full     25.242
_diffrn_measured_fraction_theta_max     0.996
_diffrn_measured_fraction_theta_full     0.996
_diffrn_reflns_limit_h_min     -21
_diffrn_reflns_limit_h_max     21
_diffrn_reflns_limit_k_min     -9
_diffrn_reflns_limit_k_max     9
_diffrn_reflns_limit_l_min     -10
_diffrn_reflns_limit_l_max     11
_refine_special_details     ?
_reflns_number_total     2337
_reflns_number_gt     1648
_reflns_threshold_expression     I>2\s(I)
_refine_ls_structure_factor_coef     Fsqd
_refine_ls_matrix_type     full
_refine_ls_R_factor_all     0.0685
_refine_ls_R_factor_gt     0.0418
_refine_ls_wR_factor_gt     0.0779
_refine_ls_wR_factor_ref     0.0900
_refine_ls_goodness_of_fit_ref     1.020
_refine_ls_restrained_S_all     1.020
_refine_ls_number_reflns     2337
_refine_ls_number_parameters     174
_refine_ls_number_restraints     1
_refine_ls_hydrogen_treatment     constr
_refine_ls_weighting_scheme     calc
_refine_ls_weighting_details
              'w=1/[\s^2^(Fo^2^)+(0.0294P)^2^+0.2164P] where P=(Fo^2^+2Fc^2^)/3'
_atom_sites_solution_hydrogens     geom
_atom_sites_solution_primary     direct
_atom_sites_solution_secondary     ?
_refine_ls_shift/su_max     0.000
_refine_ls_shift/su_mean     0.000
_refine_diff_density_max     0.139
_refine_diff_density_min     -0.147
_refine_ls_extinction_method     none
_refine_ls_extinction_coef     .
_refine_ls_abs_structure_details
;
Flack <i>x</i> determined using 552 quotients
[(<i>I</i>^+^)-(<i>I</i>^-^)]/[(<i>I</i>^+^)+(<i>I</i>^-^)]
(Parsons <i>et al.</i>,  2013)
;
_refine_ls_abs_structure_Flack     0.02(6)
loop_
    _atom_type_symbol
    _atom_type_description
    _atom_type_scat_dispersion_real
    _atom_type_scat_dispersion_imag
    _atom_type_scat_source
    'C' 'C' 0.0033 0.0016
                         'International Tables Vol C Tables 4.2.6.8 and 6.1.1.4'
    'H' 'H' 0.0000 0.0000
                         'International Tables Vol C Tables 4.2.6.8 and 6.1.1.4'
    'O' 'O' 0.0106 0.0060
                         'International Tables Vol C Tables 4.2.6.8 and 6.1.1.4'
    'S' 'S' 0.1246 0.1234
                         'International Tables Vol C Tables 4.2.6.8 and 6.1.1.4'
_computing_data_collection
;
APEX2 (Bruker, 2009)
;
_computing_cell_refinement
;
SAINT (Bruker, 2009)
;
_computing_data_reduction
;
SAINT (Bruker, 2009)
;
_computing_structure_solution
;
SIR (Burla <i>et al.</i>,  2014
;
_computing_structure_refinement
;
SHELXL2014 (Sheldrick, 2008)
;
_computing_molecular_graphics
;
ORTEP-3 for Windows (Farrugia, 2012) and
DIAMOND (Brandenburg, 2006)
;
_computing_publication_material
;
<i>MarvinSketch</i> (ChemAxon, 2010) and publCIF (Westrip, 2010)
;
loop_
    _atom_site_type_symbol
    _atom_site_label
    _atom_site_fract_x
    _atom_site_fract_y
    _atom_site_fract_z
    _atom_site_U_iso_or_equiv
    _atom_site_adp_type
    _atom_site_calc_flag
    _atom_site_occupancy
    _atom_site_disorder_assembly
    _atom_site_disorder_group
    C C1 0.3662(3) 0.6856(7) 1.3764(5) 0.0916(18) Uani d 1 . .
    H H1A 0.3249 0.7532 1.4046 0.137 Uiso calc 1 . .
    H H1B 0.4106 0.7185 1.4243 0.137 Uiso calc 1 . .
    H H1C 0.3553 0.5725 1.3964 0.137 Uiso calc 1 . .
    C C2 0.3784(3) 0.7055(6) 1.2258(5) 0.0642(13) Uani d 1 . .
    C C3 0.3285(3) 0.7876(6) 1.1440(6) 0.0737(14) Uani d 1 . .
    H H3 0.2850 0.8300 1.1823 0.088 Uiso calc 1 . .
    C C4 0.3411(3) 0.8094(6) 1.0061(5) 0.0683(13) Uani d 1 . .
    H H4 0.3066 0.8670 0.9537 0.082 Uiso calc 1 . .
    C C5 0.4049(2) 0.7455(5) 0.9462(5) 0.0564(11) Uani d 1 . .
    C C6 0.4553(2) 0.6622(5) 1.0273(5) 0.0615(12) Uani d 1 . .
    H H6 0.4987 0.6186 0.9893 0.074 Uiso calc 1 . .
    C C7 0.4416(3) 0.6434(5) 1.1643(5) 0.0635(13) Uani d 1 . .
    H H7 0.4763 0.5868 1.2171 0.076 Uiso calc 1 . .
    C C8 0.4839(2) 0.9437(5) 0.7603(5) 0.0576(10) Uani d 1 . .
    H H8 0.4930 0.9708 0.6646 0.069 Uiso calc 1 . .
    C C9 0.6015(3) 0.8116(6) 0.7474(6) 0.0834(15) Uani d 1 . .
    H H9A 0.6139 0.8637 0.6627 0.125 Uiso calc 1 . .
    H H9B 0.5771 0.7085 0.7299 0.125 Uiso calc 1 . .
    H H9C 0.6465 0.7927 0.7987 0.125 Uiso calc 1 . .
    C C10 0.4468(2) 1.0888(5) 0.8275(5) 0.0559(11) Uani d 1 . .
    C C11 0.3852(2) 1.1782(5) 0.7587(5) 0.0539(10) Uani d 1 . .
    C C12 0.3573(2) 1.3181(5) 0.8205(5) 0.0674(13) Uani d 1 . .
    H H12 0.3767 1.3519 0.9037 0.081 Uiso calc 1 . .
    C C13 0.3007(3) 1.4083(5) 0.7595(7) 0.0793(14) Uani d 1 . .
    H H13 0.2828 1.5027 0.8021 0.095 Uiso calc 1 . .
    C C14 0.2709(3) 1.3608(6) 0.6381(7) 0.0781(14) Uani d 1 . .
    H H14 0.2325 1.4212 0.5983 0.094 Uiso calc 1 . .
    C C15 0.2984(3) 1.2225(7) 0.5754(5) 0.0840(16) Uani d 1 . .
    H H15 0.2780 1.1887 0.4930 0.101 Uiso calc 1 . .
    C C16 0.3556(3) 1.1333(6) 0.6325(5) 0.0736(13) Uani d 1 . .
    H H16 0.3748 1.0423 0.5868 0.088 Uiso calc 1 . .
    O O1 0.55239(15) 0.9162(4) 0.8235(3) 0.0666(9) Uani d 1 . .
    O O2 0.46803(18) 1.1328(4) 0.9400(3) 0.0727(9) Uani d 1 . .
    S S 0.41986(7) 0.76542(13) 0.76791(16) 0.0711(4) Uani d 1 . .
loop_
    _atom_site_aniso_label
    _atom_site_aniso_U_11
    _atom_site_aniso_U_22
    _atom_site_aniso_U_33
    _atom_site_aniso_U_12
    _atom_site_aniso_U_13
    _atom_site_aniso_U_23
    C1 0.090(4) 0.115(5) 0.070(4) -0.030(3) 0.006(3) 0.005(3)
    C2 0.065(3) 0.064(3) 0.064(4) -0.020(2) 0.006(3) 0.000(3)
    C3 0.061(3) 0.077(3) 0.084(4) -0.004(3) 0.011(3) 0.002(3)
    C4 0.064(3) 0.064(3) 0.077(4) -0.001(2) -0.007(3) 0.006(3)
    C5 0.061(3) 0.048(2) 0.060(3) -0.011(2) -0.001(2) -0.003(2)
    C6 0.061(3) 0.056(3) 0.067(3) 0.000(2) -0.001(2) -0.001(3)
    C7 0.066(3) 0.058(3) 0.066(4) -0.006(2) -0.008(3) 0.009(3)
    C8 0.070(3) 0.058(2) 0.045(2) -0.0025(19) -0.003(3) 0.003(3)
    C9 0.084(3) 0.095(3) 0.072(4) 0.024(3) -0.003(3) 0.000(4)
    C10 0.070(3) 0.052(3) 0.046(3) -0.009(2) 0.007(2) 0.002(2)
    C11 0.061(2) 0.051(2) 0.049(3) -0.0077(18) 0.012(3) 0.003(3)
    C12 0.066(3) 0.065(3) 0.071(3) -0.009(2) 0.012(3) -0.013(3)
    C13 0.069(3) 0.065(3) 0.104(4) 0.006(2) 0.013(4) -0.008(4)
    C14 0.064(3) 0.077(3) 0.094(4) 0.009(3) 0.013(3) 0.013(3)
    C15 0.085(3) 0.102(4) 0.065(4) 0.014(3) -0.011(3) 0.010(3)
    C16 0.090(3) 0.078(3) 0.053(3) 0.017(3) -0.004(3) -0.007(3)
    O1 0.0665(18) 0.077(2) 0.057(2) 0.0086(16) -0.0038(16) -0.0012(16)
    O2 0.094(2) 0.076(2) 0.048(2) -0.0017(17) -0.0047(18) -0.0078(19)
    S 0.0948(8) 0.0600(6) 0.0583(7) -0.0129(6) -0.0079(8) -0.0055(8)
_geom_special_details
;
All e.s.d.'s (except the e.s.d. in the dihedral angle between two l.s. planes)
are estimated using the full covariance matrix. The cell e.s.d.'s are taken
into account individually in the estimation of e.s.d.'s in distances, angles
and torsion angles; correlations between e.s.d.'s in cell parameters are only
used when they are defined by crystal symmetry. An approximate (isotropic)
treatment of cell e.s.d.'s is used for estimating e.s.d.'s involving l.s.
planes.
;
loop_
    _geom_bond_atom_site_label_1
    _geom_bond_atom_site_label_2
    _geom_bond_site_symmetry_2
    _geom_bond_distance
    _geom_bond_publ_flag
    C1 C2 . 1.505(7) ?
    C1 H1A . 0.9600 ?
    C1 H1B . 0.9600 ?
    C1 H1C . 0.9600 ?
    C2 C3 . 1.373(7) ?
    C2 C7 . 1.376(6) ?
    C3 C4 . 1.385(7) ?
    C3 H3 . 0.9300 ?
    C4 C5 . 1.383(6) ?
    C4 H4 . 0.9300 ?
    C5 C6 . 1.379(6) ?
    C5 S . 1.781(5) ?
    C6 C7 . 1.378(6) ?
    C6 H6 . 0.9300 ?
    C7 H7 . 0.9300 ?
    C8 O1 . 1.390(4) ?
    C8 C10 . 1.505(5) ?
    C8 S . 1.847(4) ?
    C8 H8 . 0.9800 ?
    C9 O1 . 1.432(5) ?
    C9 H9A . 0.9600 ?
    C9 H9B . 0.9600 ?
    C9 H9C . 0.9600 ?
    C10 O2 . 1.224(5) ?
    C10 C11 . 1.480(6) ?
    C11 C12 . 1.382(6) ?
    C11 C16 . 1.398(7) ?
    C12 C13 . 1.384(6) ?
    C12 H12 . 0.9300 ?
    C13 C14 . 1.363(8) ?
    C13 H13 . 0.9300 ?
    C14 C15 . 1.373(6) ?
    C14 H14 . 0.9300 ?
    C15 C16 . 1.372(6) ?
    C15 H15 . 0.9300 ?
    C16 H16 . 0.9300 ?
loop_
    _geom_angle_atom_site_label_1
    _geom_angle_atom_site_label_2
    _geom_angle_atom_site_label_3
    _geom_angle_site_symmetry_1
    _geom_angle_site_symmetry_3
    _geom_angle
    _geom_angle_publ_flag
    C2 C1 H1A . . 109.5 ?
    C2 C1 H1B . . 109.5 ?
    H1A C1 H1B . . 109.5 ?
    C2 C1 H1C . . 109.5 ?
    H1A C1 H1C . . 109.5 ?
    H1B C1 H1C . . 109.5 ?
    C3 C2 C7 . . 116.9(5) ?
    C3 C2 C1 . . 122.3(5) ?
    C7 C2 C1 . . 120.8(5) ?
    C2 C3 C4 . . 122.0(5) ?
    C2 C3 H3 . . 119.0 ?
    C4 C3 H3 . . 119.0 ?
    C5 C4 C3 . . 120.2(5) ?
    C5 C4 H4 . . 119.9 ?
    C3 C4 H4 . . 119.9 ?
    C6 C5 C4 . . 118.4(5) ?
    C6 C5 S . . 121.0(4) ?
    C4 C5 S . . 120.6(4) ?
    C7 C6 C5 . . 120.2(5) ?
    C7 C6 H6 . . 119.9 ?
    C5 C6 H6 . . 119.9 ?
    C2 C7 C6 . . 122.3(5) ?
    C2 C7 H7 . . 118.8 ?
    C6 C7 H7 . . 118.8 ?
    O1 C8 C10 . . 108.5(4) ?
    O1 C8 S . . 113.6(3) ?
    C10 C8 S . . 108.9(3) ?
    O1 C8 H8 . . 108.6 ?
    C10 C8 H8 . . 108.6 ?
    S C8 H8 . . 108.6 ?
    O1 C9 H9A . . 109.5 ?
    O1 C9 H9B . . 109.5 ?
    H9A C9 H9B . . 109.5 ?
    O1 C9 H9C . . 109.5 ?
    H9A C9 H9C . . 109.5 ?
    H9B C9 H9C . . 109.5 ?
    O2 C10 C11 . . 120.0(4) ?
    O2 C10 C8 . . 119.2(4) ?
    C11 C10 C8 . . 120.7(4) ?
    C12 C11 C16 . . 117.9(4) ?
    C12 C11 C10 . . 118.1(4) ?
    C16 C11 C10 . . 123.9(4) ?
    C11 C12 C13 . . 120.6(5) ?
    C11 C12 H12 . . 119.7 ?
    C13 C12 H12 . . 119.7 ?
    C14 C13 C12 . . 120.9(5) ?
    C14 C13 H13 . . 119.5 ?
    C12 C13 H13 . . 119.5 ?
    C13 C14 C15 . . 119.0(5) ?
    C13 C14 H14 . . 120.5 ?
    C15 C14 H14 . . 120.5 ?
    C16 C15 C14 . . 121.0(5) ?
    C16 C15 H15 . . 119.5 ?
    C14 C15 H15 . . 119.5 ?
    C15 C16 C11 . . 120.4(5) ?
    C15 C16 H16 . . 119.8 ?
    C11 C16 H16 . . 119.8 ?
    C8 O1 C9 . . 113.7(3) ?
    C5 S C8 . . 101.8(2) ?
loop_
    _geom_torsion_atom_site_label_1
    _geom_torsion_atom_site_label_2
    _geom_torsion_atom_site_label_3
    _geom_torsion_atom_site_label_4
    _geom_torsion_site_symmetry_1
    _geom_torsion_site_symmetry_2
    _geom_torsion_site_symmetry_3
    _geom_torsion_site_symmetry_4
    _geom_torsion
    _geom_torsion_publ_flag
    C7 C2 C3 C4 . . . . -0.8(7) ?
    C1 C2 C3 C4 . . . . 178.2(4) ?
    C2 C3 C4 C5 . . . . 1.0(7) ?
    C3 C4 C5 C6 . . . . -0.7(6) ?
    C3 C4 C5 S . . . . 177.5(4) ?
    C4 C5 C6 C7 . . . . 0.3(6) ?
    S C5 C6 C7 . . . . -177.9(4) ?
    C3 C2 C7 C6 . . . . 0.3(7) ?
    C1 C2 C7 C6 . . . . -178.7(4) ?
    C5 C6 C7 C2 . . . . 0.0(7) ?
    O1 C8 C10 O2 . . . . -18.2(5) ?
    S C8 C10 O2 . . . . 105.9(4) ?
    O1 C8 C10 C11 . . . . 161.7(3) ?
    S C8 C10 C11 . . . . -74.1(4) ?
    O2 C10 C11 C12 . . . . 4.9(6) ?
    C8 C10 C11 C12 . . . . -175.0(4) ?
    O2 C10 C11 C16 . . . . -177.7(4) ?
    C8 C10 C11 C16 . . . . 2.3(6) ?
    C16 C11 C12 C13 . . . . 1.2(6) ?
    C10 C11 C12 C13 . . . . 178.7(4) ?
    C11 C12 C13 C14 . . . . 0.5(7) ?
    C12 C13 C14 C15 . . . . -0.8(7) ?
    C13 C14 C15 C16 . . . . -0.6(8) ?
    C14 C15 C16 C11 . . . . 2.4(8) ?
    C12 C11 C16 C15 . . . . -2.7(7) ?
    C10 C11 C16 C15 . . . . 180.0(4) ?
    C10 C8 O1 C9 . . . . -164.3(3) ?
    S C8 O1 C9 . . . . 74.4(4) ?
    C6 C5 S C8 . . . . -83.1(4) ?
    C4 C5 S C8 . . . . 98.8(4) ?
    O1 C8 S C5 . . . . 63.2(4) ?
    C10 C8 S C5 . . . . -57.9(3) ?
loop_
    _geom_hbond_atom_site_label_D
    _geom_hbond_atom_site_label_H
    _geom_hbond_atom_site_label_A
    _geom_hbond_site_symmetry_A
    _geom_hbond_distance_DH
    _geom_hbond_distance_HA
    _geom_hbond_distance_DA
    _geom_hbond_angle_DHA
    C1 H1B O2 2_675 0.96 2.49 3.366(6) 152
    C8 H8 O2 2_674 0.98 2.46 3.323(6) 146
_shelx_hkl_file
;
   0  -2   0 1000.00   15.21
   0  -3   0    6.76    0.37
   0  -4   0    7.03    0.43
   0  -5   0    2.41    0.36
   0   7   0   17.72    0.78
   0  -7   0   19.77    1.00
   0  -8   0    1.06    0.34
   0  -9   0    0.95    0.39
   0   0  -1   -0.95    0.02
   0   0   1   -0.90    0.02
   0  -1  -1    0.02    0.04
   0   1   1    0.00    0.04
   0  -4   1   -0.18    0.09
   0  -5  -1   -0.25    0.10
   0  -5   1   -0.17    0.13
   0  -6  -1   -0.24    0.12
   0   6  -1    0.19    0.13
   0  -6   1    0.07    0.19
   0   7   1   -0.15    0.14
   0  -7   1   -0.22    0.20
   0  -7  -1    0.35    0.22
   0  -8  -1    0.38    0.25
   0  -8   1   -0.02    0.26
   0  -9   1    0.18    0.34
   0  -9  -1   -0.13    0.26
   0   0   2  637.26    9.15
   0   0  -2  622.72    9.14
   0   1   2   48.87    1.09
   0  -1   2   48.96    0.86
   0   1   2   48.85    0.78
   0  -2   2   14.46    0.28
   0  -2  -2   15.47    0.41
   0  -3  -2    0.56    0.12
   0  -4  -2   11.48    0.51
   0  -5   2   25.85    0.98
   0  -6   2   20.80    0.96
   0  -7   2    4.34    0.58
   0  -7  -2    4.09    0.52
   0   7   2    6.18    0.65
   0  -8   2    0.56    0.33
   0  -8  -2    1.01    0.28
   0   8   2    0.24    0.25
   0  -9  -2    0.07    0.22
   0  -9   2    0.28    0.34
   0   0   3   -0.04    0.08
   0   0   3   -0.17    0.06
   0   1  -3   -0.06    0.04
   0  -1   3   -0.14    0.05
   0  -2   3   -0.06    0.05
   0  -3  -3   -0.05    0.06
   0  -4  -3   -0.08    0.07
   0  -5  -3   -0.03    0.11
   0  -5   3   -0.03    0.15
   0  -6  -3    0.03    0.13
   0   6   3    0.26    0.18
   0  -6   3   -0.20    0.17
   0  -7   3   -0.14    0.25
   0  -7  -3    0.17    0.19
   0   7   3    0.00    0.21
   0  -8   3    0.09    0.32
   0  -8  -3   -0.09    0.20
   0   8   3   -0.08    0.20
   0  -9   3   -0.28    0.31
   0   9   3   -0.01    0.26
   0  -9  -3   -0.15    0.23
   0   0   4   98.96    1.94
   0   0   4   98.56    1.86
   0   1   4   12.52    0.58
   0  -1   4   13.22    0.49
   0   1  -4   13.09    0.33
   0   2  -4   47.32    0.81
   0  -2   4   48.42    0.97
   0  -3   4   15.79    0.36
   0  -4  -4   31.37    0.73
   0  -5  -4   16.23    0.60
   0  -6   4    6.07    0.63
   0  -6  -4    5.69    0.42
   0   6   4    5.73    0.68
   0   7   4    5.05    0.69
   0  -7   4    5.06    0.68
   0  -7  -4    5.15    0.52
   0  -8  -4    1.05    0.31
   0  -8   4    1.43    0.46
   0   8   4    2.28    0.55
   0  -9   4    0.28    0.41
   0  -9  -4   -0.10    0.25
   0   9   4    0.08    0.30
   0   0   5    1.02    0.22
   0   1   5   -0.11    0.13
   0  -1   5   -0.11    0.09
   0   2   5   -0.07    0.11
   0  -2   5   -0.05    0.07
   0   3   5    0.14    0.15
   0  -3   5   -0.02    0.07
   0   4   5    0.06    0.15
   0  -5  -5    0.06    0.07
   0   5   5   -0.05    0.18
   0  -6  -5   -0.12    0.10
   0   6   5    0.00    0.19
   0  -6   5   -0.32    0.18
   0  -7  -5    0.00    0.13
   0   7   5    0.21    0.27
   0   8   5   -0.22    0.26
   0  -8  -5   -0.13    0.15
   0   0   6   93.02    2.10
   0   1   6   17.55    0.81
   0  -1   6   18.51    0.73
   0   2   6   26.85    1.08
   0  -2   6   28.25    0.84
   0   3   6   23.30    1.06
   0  -3   6   23.92    0.68
   0   4   6   18.08    0.98
   0   5   6    8.93    0.87
   0   6   6    7.26    0.86
   0   7   6    1.29    0.47
   0   8   6    2.44    0.57
   0   1   7   -0.11    0.13
   0  -1   7    0.07    0.12
   0   2   7    0.06    0.18
   0  -2   7   -0.01    0.11
   0   3   7   -0.40    0.15
   0   4   7   -0.06    0.18
   0   5   7   -0.07    0.24
   0   6   7    0.06    0.27
   0   7   7   -0.15    0.25
   0   0   8   14.75    0.82
   0   1   8    0.92    0.29
   0  -1   8    1.13    0.29
   0  -2   8   10.15    0.59
   0   2   8   10.73    0.78
   0   3   8    1.34    0.39
   0   4   8    2.34    0.52
   0   5   8    8.96    0.98
   0   6   8    0.40    0.34
   0   7   8    1.02    0.48
   0   0   9    0.07    0.18
   0   1   9   -0.04    0.17
   0  -1   9   -0.19    0.17
   0   2   9   -0.02    0.18
   0   3   9    0.10    0.27
   0   4   9    0.03    0.24
   0   5   9   -0.19    0.21
   0   6   9    0.17    0.36
   0   0  10   12.17    0.85
   0   1  10    3.14    0.58
   0  -1  10    1.66    0.41
   0   2  10    4.32    0.67
   0   3  10    1.03    0.39
   0   4  10    4.46    0.76
   0   5  10    3.28    0.69
   0   0  11   -0.09    0.24
   0   1  11   -0.03    0.23
   0   2  11   -0.12    0.24
   0   3  11    0.03    0.29
  -1   0   0    0.01    0.02
   1  -1   0    0.23    0.07
  -1  -1   0    0.27    0.06
  -1  -1   0    0.49    0.07
  -1   1   0    0.42    0.07
   1   2   0    5.19    0.27
  -1  -2   0    5.35    0.28
  -1   2   0    5.67    0.24
  -1   3   0  172.42    2.85
  -1  -3   0  174.16    2.97
  -1   4   0    0.32    0.12
   1  -4   0    0.44    0.16
  -1  -4   0    0.24    0.14
  -1   5   0   16.74    0.64
   1  -5   0   18.97    0.80
  -1  -5   0   17.12    0.77
  -1   6   0    0.69    0.20
   1  -6   0    0.44    0.24
  -1  -6   0    0.73    0.26
  -1   7   0    0.17    0.16
   1  -7   0    0.16    0.24
  -1  -7   0    0.34    0.25
  -1  -8   0    0.80    0.31
   1  -8   0    0.22    0.30
  -1  -9   0    0.65    0.37
   1  -9   0    0.24    0.31
   1   0  -1   -0.45    0.02
  -1   0   1   -0.43    0.02
   1   0  -1   -0.45    0.04
  -1   0   1   -0.42    0.03
  -1   1   1   83.14    1.43
   1  -1   1   82.10    1.28
  -1  -1  -1   77.62    1.27
   1   1   1   81.81    1.30
  -1  -1   1   82.23    1.29
  -1  -1   1   81.48    1.34
  -1   1  -1   78.71    1.28
  -1   2   1  112.76    2.01
  -1  -2   1  116.12    1.81
  -1   2  -1  115.50    1.74
  -1  -2   1  111.33    1.96
  -1   2  -1  115.05    1.92
  -1   3   1   43.65    1.05
  -1   3  -1   41.57    0.82
  -1   4   1    2.02    0.28
   1  -4  -1    1.33    0.23
  -1   4  -1    1.53    0.18
  -1  -4   1    1.85    0.29
  -1   5   1   74.34    1.71
  -1  -5  -1   70.54    1.73
   1  -5   1   74.34    1.82
   1  -5  -1   72.80    1.78
  -1   5  -1   74.06    1.49
  -1  -5   1   75.67    1.82
   1  -6   1   18.15    0.88
  -1   6   1   15.88    0.74
   1  -6  -1   14.15    0.77
  -1  -6   1   15.96    0.82
  -1   6  -1   16.13    0.61
  -1   7   1    4.66    0.53
   1  -7   1    4.90    0.63
  -1  -7  -1    3.81    0.52
  -1  -7   1    4.43    0.60
   1  -7  -1    3.71    0.52
  -1  -8  -1    2.13    0.44
   1  -8   1    0.91    0.40
   1  -8  -1    1.83    0.43
  -1  -8   1    1.19    0.38
   1   8   1    1.74    0.38
  -1  -9  -1    1.05    0.38
   1  -9   1    0.93    0.43
  -1  -9   1    0.84    0.38
   1  -9  -1    1.74    0.46
   1   0  -2   -0.08    0.06
  -1   0   2   -0.14    0.06
  -1   0   2   -0.08    0.07
  -1   1   2   28.26    0.73
  -1   1   2   27.82    0.52
   1  -1  -2   27.31    0.70
  -1  -1   2   27.92    0.60
   1   1   2   27.53    0.46
  -1  -2  -2    3.74    0.18
  -1   2   2    3.43    0.27
  -1   2  -2    3.38    0.17
  -1  -2   2    3.37    0.15
   1  -2  -2    3.88    0.21
  -1   3   2   28.55    0.89
  -1  -3  -2   31.27    0.77
   1  -3  -2   30.01    0.79
  -1  -3   2   30.17    0.85
  -1  -3   2   29.58    0.61
  -1  -4  -2    2.96    0.31
  -1   4   2    3.32    0.37
   1  -4  -2    3.10    0.32
  -1  -4   2    2.96    0.35
  -1   5   2    8.50    0.54
  -1   5  -2    7.44    0.33
  -1  -5   2    7.94    0.54
  -1   6   2   -0.05    0.14
   1  -6   2   -0.07    0.18
  -1  -6   2    0.02    0.18
  -1   7   2    2.95    0.48
  -1  -7  -2    1.92    0.36
   1  -7   2    1.91    0.43
  -1  -7   2    1.70    0.42
   1  -7  -2    2.13    0.39
  -1  -8  -2    0.30    0.21
  -1   8   2    0.60    0.28
   1  -8   2    0.74    0.38
   1  -8  -2    0.24    0.19
   1   8   2    0.14    0.19
  -1  -8   2    0.99    0.37
   1  -9   2    1.87    0.54
  -1  -9  -2    1.27    0.37
  -1  -9   2    2.13    0.56
   1  -9  -2    1.45    0.37
   1   0  -3    0.14    0.08
  -1   0   3   -0.10    0.06
   1   0   3    0.07    0.06
  -1   0   3   -0.07    0.06
   1   1  -3  167.37    2.62
  -1   1   3  165.50    2.44
  -1   1   3  169.14    2.93
  -1   1   3  162.17    2.45
   1  -1  -3  164.25    2.83
  -1  -1   3  170.06    2.72
   1  -2   3   80.35    1.26
  -1   2   3   77.92    1.71
  -1   2  -3   78.98    1.24
   1  -2  -3   76.32    1.20
   1  -2  -3   78.33    1.21
  -1  -2   3   79.13    1.37
  -1  -3  -3    4.71    0.23
  -1   3   3    4.70    0.47
   1  -3  -3    5.50    0.27
  -1  -3   3    4.48    0.18
  -1   4   3    0.62    0.21
  -1  -4  -3    0.54    0.15
  -1  -4   3    0.96    0.22
   1  -4  -3    0.49    0.14
  -1  -5  -3    2.79    0.33
  -1   5   3    4.17    0.51
  -1  -5   3    2.75    0.39
   1  -5  -3    3.32    0.36
  -1   6   3    4.17    0.54
   1  -6   3    4.33    0.55
  -1  -6  -3    3.98    0.44
   1  -6  -3    3.56    0.42
  -1  -6   3    4.90    0.59
  -1  -7  -3    3.14    0.44
  -1   7   3    3.27    0.56
   1  -7   3    3.87    0.59
  -1  -7   3    3.62    0.58
   1  -7  -3    3.41    0.45
  -1   8   3    2.43    0.50
   1  -8   3    2.01    0.52
  -1  -8  -3    2.23    0.42
  -1  -8   3    2.58    0.56
   1   8   3    2.65    0.53
   1  -8  -3    2.38    0.43
   1  -9   3    1.30    0.48
  -1  -9  -3    1.73    0.41
  -1   9   3    1.31    0.44
  -1  -9   3    1.35    0.47
   1  -9  -3    1.01    0.34
   1   9   3    0.93    0.41
  -1   0   4   -0.04    0.10
   1   0  -4   -0.02    0.08
   1   0   4   -0.09    0.07
   1   1  -4   48.21    0.94
   1  -1   4   47.52    1.05
  -1   1   4   45.57    1.22
  -1  -1   4   47.07    1.09
  -1   2   4    2.00    0.32
   1  -2   4    1.88    0.18
  -1  -2   4    1.55    0.19
  -1   3   4    2.84    0.38
  -1  -3   4    3.11    0.18
  -1   3  -4    3.48    0.18
  -1   4   4    5.60    0.57
  -1  -4  -4    4.92    0.24
   1  -4  -4    4.71    0.27
  -1  -4   4    5.11    0.40
  -1  -4   4    4.92    0.17
  -1  -5  -4    1.41    0.21
  -1   5   4    1.02    0.28
   1  -5  -4    1.46    0.23
  -1  -5   4    1.00    0.28
  -1  -6  -4    0.02    0.11
  -1   6   4   -0.03    0.18
   1  -6  -4   -0.05    0.12
  -1  -6   4   -0.05    0.21
  -1  -7  -4    0.44    0.22
  -1   7   4    0.81    0.35
   1  -7   4    0.73    0.33
   1   7   4    0.75    0.31
   1  -7  -4    0.54    0.22
  -1  -7   4    0.64    0.35
  -1  -8  -4    0.31    0.23
  -1   8   4    0.14    0.30
   1  -8   4    0.86    0.43
   1   8   4    0.81    0.39
   1  -8  -4    0.60    0.27
  -1  -8   4    0.26    0.34
   1  -9   4    0.33    0.42
  -1   9   4    0.25    0.31
  -1  -9  -4    0.54    0.26
   1  -9  -4    0.53    0.27
   1   9   4    0.07    0.33
  -1  -9   4    0.15    0.39
   1   0   5    0.12    0.12
  -1   0   5   -0.04    0.11
   1   0  -5    0.00    0.08
   1  -1   5   66.27    1.45
   1   1  -5   64.56    1.24
  -1   1   5   66.22    1.66
  -1  -1   5   66.18    1.49
   1  -2   5    0.99    0.17
  -1   2   5    0.92    0.26
   1   2  -5    0.94    0.13
  -1  -2   5    1.18    0.20
  -1   3   5   20.14    0.91
   1  -3   5   19.68    0.48
  -1  -3   5   19.54    0.56
  -1   4   5    1.04    0.30
  -1   5   5   15.22    0.90
  -1  -5   5   14.22    0.75
   1  -5  -5   14.63    0.44
  -1   6   5    5.01    0.68
  -1  -6  -5    6.31    0.34
  -1  -6   5    5.62    0.62
   1  -6  -5    6.38    0.37
  -1  -7  -5    1.52    0.26
  -1   7   5    1.97    0.50
   1  -7  -5    1.57    0.27
   1   7   5    1.83    0.48
  -1  -8  -5    1.03    0.26
  -1   8   5    2.43    0.56
   1  -8  -5    1.95    0.33
   1   8   5    1.38    0.46
  -1   0   6   -0.20    0.10
   1   0   6   -0.09    0.12
   1  -1   6    2.90    0.34
  -1   1   6    3.23    0.44
   1   1   6    3.84    0.47
  -1  -1   6    2.45    0.33
  -1   2   6    2.05    0.16
  -1   2   6    2.07    0.39
   1  -2   6    2.44    0.28
   1   2  -6    2.19    0.16
  -1  -2   6    2.50    0.30
   1   3  -6    8.03    0.27
   1  -3   6    8.03    0.36
  -1   3   6    7.87    0.62
  -1  -3   6    8.61    0.41
  -1   4   6   10.21    0.76
  -1   5   6    8.70    0.89
   1   5   6    9.02    0.91
  -1   6   6    1.63    0.47
   1   6   6    1.69    0.44
  -1   7   6    1.70    0.48
   1   7   6    1.60    0.47
  -1   8   6    0.30    0.32
   1   8   6    0.14    0.28
   1   0   7   -0.12    0.13
  -1   0   7    0.02    0.13
   1  -1   7   10.49    0.59
  -1   1   7    9.59    0.66
  -1  -1   7    9.47    0.58
   1   1   7    9.61    0.64
   1  -2   7    1.27    0.24
  -1   2   7    1.60    0.36
   1   2   7    0.68    0.25
  -1  -2   7    0.52    0.19
  -1   3   7    9.72    0.76
   1   3   7    9.98    0.75
  -1   4   7    0.77    0.35
   1   4   7    1.60    0.40
  -1   5   7   11.17    0.88
   1   5   7   13.16    0.95
  -1   6   7    0.53    0.32
   1   6   7    1.46    0.45
  -1   7   7    0.07    0.29
   1   7   7    0.76    0.41
   1   0   8   -0.15    0.13
  -1   0   8   -0.20    0.15
   1  -1   8    4.98    0.54
  -1   1   8    5.72    0.67
  -1  -1   8    4.33    0.51
   1   1   8    4.61    0.59
  -1   2   8    0.32    0.22
   1  -2   8    0.75    0.23
  -1  -2   8    0.73    0.23
   1   2   8    0.45    0.26
  -1   3   8    2.60    0.50
   1   3   8    2.50    0.48
  -1   4   8    0.48    0.29
   1   4   8    0.68    0.34
  -1   5   8    0.37    0.32
   1   5   8    1.08    0.42
  -1   6   8   -0.13    0.28
   1   6   8    0.69    0.36
  -1   7   8    0.43    0.37
   1   7   8    0.03    0.34
   1   0   9   -0.08    0.16
  -1   0   9   -0.09    0.15
   1  -1   9    4.42    0.55
  -1   1   9    4.36    0.62
  -1  -1   9    4.60    0.56
   1   1   9    4.27    0.63
  -1   2   9    2.83    0.51
   1   2   9    2.59    0.49
  -1   3   9    0.91    0.36
   1   3   9    1.20    0.39
  -1   4   9   -0.08    0.24
   1   4   9   -0.01    0.26
  -1   5   9    1.90    0.51
   1   5   9    1.95    0.54
  -1   6   9    0.22    0.37
   1   6   9    0.72    0.40
   1   0  10   -0.04    0.20
  -1   0  10   -0.18    0.20
  -1   1  10    0.98    0.36
  -1  -1  10    0.33    0.24
   1   1  10    1.56    0.44
  -1   2  10    0.21    0.26
   1   2  10    0.10    0.25
  -1   3  10    0.11    0.23
   1   3  10    0.61    0.34
  -1   4  10    0.52    0.37
   1   4  10    0.35    0.34
  -1   5  10    0.44    0.33
   1   5  10    0.35    0.37
  -1   0  11    0.21    0.26
   1   0  11    0.29    0.26
  -1   1  11    1.78    0.48
   1   1  11    1.88    0.50
  -1   2  11    0.08    0.27
   1   2  11    0.31    0.27
  -1   3  11    1.57    0.50
   1   3  11    1.25    0.44
  -2  -1   0  218.75    3.32
   2  -1   0  215.72    3.38
  -2  -1   0  217.33    3.30
  -2   1   0  215.88    3.40
  -2   1   0  217.90    3.31
  -2  -2   0    3.16    0.23
  -2   2   0    3.65    0.21
  -2  -2   0    3.67    0.21
   2   2   0    3.32    0.23
   2  -2   0    3.38    0.24
  -2  -3   0    5.93    0.35
  -2   3   0    5.80    0.30
  -2  -4   0    1.18    0.22
  -2   4   0    1.92    0.24
  -2  -5   0   21.09    0.85
  -2   5   0   21.18    0.73
  -2  -6   0    6.37    0.61
   2  -6   0    6.15    0.63
  -2   6   0    6.02    0.43
  -2   7   0    3.28    0.42
   2  -7   0    2.09    0.44
  -2  -7   0    3.65    0.54
  -2  -8   0    0.55    0.30
   2  -8   0    0.74    0.36
  -2  -9   0    0.33    0.32
   2  -9   0    0.45    0.35
  -2   0   1  176.19    2.74
  -2   0   1  172.01    2.61
  -2   0  -1  173.68    2.67
   2   0  -1  174.06    2.61
   2   1  -1    9.30    0.30
  -2  -1  -1    8.84    0.26
   2  -1   1    9.98    0.29
  -2   1   1    9.05    0.35
  -2   1  -1    8.86    0.29
  -2   1  -1    9.71    0.24
   2   1   1    9.02    0.27
  -2  -1   1    9.43    0.31
  -2  -1   1    9.67    0.30
  -2   2   1   56.53    1.21
   2  -2   1   60.47    1.14
   2   2  -1   56.05    1.15
  -2  -2   1   59.37    1.06
  -2   2  -1   57.47    1.14
  -2   2  -1   56.56    0.98
   2  -2  -1   58.21    1.27
  -2  -2   1   57.49    1.17
  -2   3   1   24.30    0.75
  -2  -3   1   26.40    0.65
  -2  -3   1   23.48    0.75
  -2   3  -1   26.22    0.58
  -2   4   1    5.64    0.37
  -2  -4   1    5.40    0.40
  -2   4  -1    5.38    0.27
  -2  -5  -1    5.61    0.56
  -2   5   1    6.57    0.45
   2  -5  -1    7.36    0.50
  -2  -5   1    7.56    0.53
  -2   5  -1    7.07    0.36
   2  -6   1    6.41    0.66
  -2   6   1    6.27    0.47
  -2  -6   1    7.05    0.66
   2  -6  -1    6.54    0.63
   2  -7   1    0.56    0.29
  -2  -7  -1    0.72    0.29
  -2  -7   1    0.78    0.32
   2  -7  -1    1.11    0.34
   2  -8   1    1.41    0.45
  -2  -8  -1    1.51    0.37
  -2  -8   1    1.67    0.43
   2  -8  -1    1.58    0.43
   2  -9   1    0.07    0.32
  -2  -9  -1    0.96    0.36
   2  -9  -1    0.54    0.34
  -2  -9   1    1.19    0.45
  -2   0   2  302.77    4.43
   2   0  -2  296.12    4.67
  -2   0   2  315.29    4.70
   2   0  -2  299.07    4.35
  -2   1   2  175.00    2.70
   2  -1   2  177.99    2.65
  -2   1   2  177.46    2.98
   2   1   2  176.80    2.62
  -2  -1   2  176.15    2.83
   2  -1  -2  177.82    2.65
  -2  -1   2  178.55    2.75
   2  -1  -2  176.30    2.97
  -2   2   2   10.08    0.47
  -2  -2  -2    9.93    0.31
  -2  -2   2   10.44    0.33
  -2   2  -2   10.52    0.33
  -2  -2   2   10.65    0.40
  -2  -3  -2   25.79    0.69
  -2   3   2   25.56    0.84
   2  -3  -2   25.06    0.73
  -2  -3   2   26.33    0.60
  -2  -3   2   26.45    0.79
  -2  -4  -2   25.73    0.80
  -2   4   2   26.17    0.91
  -2  -4   2   26.85    0.90
  -2  -5  -2    1.77    0.29
  -2   5   2    1.53    0.31
  -2  -5   2    1.67    0.32
  -2   6   2   11.18    0.68
  -2  -6   2    9.92    0.67
  -2  -7  -2    6.36    0.63
   2  -7   2    6.89    0.76
  -2   7   2    6.22    0.66
  -2  -7   2    8.52    0.82
   2  -7  -2    6.26    0.63
   2  -8   2    0.21    0.32
  -2   8   2    0.59    0.28
  -2  -8  -2    0.46    0.26
   2  -8  -2    0.26    0.23
  -2  -8   2   -0.01    0.28
  -2  -9  -2    0.38    0.28
   2  -9   2    0.10    0.32
   2  -9  -2    0.08    0.22
  -2  -9   2    0.40    0.36
  -2   0   3   10.40    0.44
   2   0  -3   10.60    0.41
  -2   0   3   10.08    0.25
  -2   1   3   26.13    0.80
  -2   1   3   24.80    0.52
  -2  -1   3   25.12    0.68
  -2  -1   3   25.30    0.56
   2  -1  -3   24.96    0.75
  -2   2   3   13.88    0.60
   2  -2  -3   13.42    0.34
   2  -2  -3   11.97    0.56
  -2  -2   3   13.14    0.42
  -2  -2   3   13.93    0.47
   2  -2  -3   12.95    0.35
  -2  -3  -3    4.65    0.22
  -2   3   3    5.06    0.49
   2  -3  -3    4.13    0.26
  -2  -3   3    3.98    0.31
  -2  -3   3    4.15    0.21
  -2  -4  -3   10.69    0.44
  -2   4   3   10.71    0.62
  -2  -4   3   10.01    0.35
   2  -4  -3   10.89    0.50
  -2  -4   3   11.18    0.58
  -2  -5  -3   11.49    0.55
  -2   5   3   10.65    0.67
  -2  -5   3   11.11    0.64
   2  -5  -3   10.66    0.55
  -2   6   3    1.04    0.30
  -2  -6  -3    1.04    0.25
   2  -6  -3    1.01    0.25
  -2  -6   3    0.72    0.28
  -2  -7  -3    4.40    0.50
  -2   7   3    5.42    0.68
   2  -7   3    4.62    0.65
   2  -7  -3    3.69    0.48
  -2  -7   3    5.26    0.67
  -2   8   3   -0.36    0.19
  -2  -8  -3   -0.13    0.20
   2  -8   3   -0.12    0.28
  -2  -8   3    0.35    0.29
   2  -8  -3    0.02    0.18
  -2  -9  -3   -0.03    0.26
   2  -9   3    0.00    0.32
  -2   9   3    0.81    0.38
  -2  -9   3    0.55    0.40
   2   9   3    0.35    0.32
   2  -9  -3    0.48    0.29
  -2   0   4   72.75    1.15
  -2   0   4   78.31    1.65
   2   0  -4   74.30    1.51
   2   1  -4   10.72    0.41
  -2   1   4   10.29    0.53
  -2   1   4   10.45    0.29
  -2  -1   4   10.51    0.46
  -2  -1   4   11.06    0.33
   2  -2   4   28.50    0.65
  -2   2   4   28.87    0.99
  -2  -2   4   28.61    0.73
  -2  -2   4   28.10    0.76
  -2   3   4    3.25    0.43
  -2  -3   4    3.10    0.21
   2  -3  -4    3.08    0.15
   2  -3  -4    2.67    0.16
  -2   3  -4    3.32    0.17
  -2  -3   4    3.35    0.34
  -2  -4  -4    6.03    0.26
  -2   4   4    5.91    0.62
   2  -4  -4    5.60    0.29
  -2  -4   4    5.38    0.24
   2  -4  -4    5.84    0.32
  -2  -4   4    6.27    0.44
  -2  -5  -4    1.30    0.21
  -2   5   4    1.62    0.36
   2  -5  -4    1.45    0.24
  -2  -5   4    1.26    0.29
  -2  -6  -4    2.00    0.29
  -2   6   4    2.39    0.45
   2  -6  -4    3.23    0.38
  -2  -6   4    1.91    0.43
   2  -7   4    3.92    0.60
  -2  -7  -4    4.11    0.46
  -2   7   4    3.43    0.59
  -2  -7   4    3.41    0.57
   2  -7  -4    3.16    0.43
  -2   8   4    0.32    0.28
  -2  -8  -4    0.38    0.22
   2  -8   4   -0.03    0.36
  -2  -8   4    0.11    0.32
   2   8   4    0.02    0.26
   2  -8  -4    0.14    0.20
   2  -9   4   -0.07    0.38
  -2   9   4   -0.08    0.27
  -2  -9  -4    0.20    0.24
  -2  -9   4    0.00    0.37
   2  -9  -4    0.26    0.25
   2   9   4    0.52    0.35
  -2   0   5  181.47    3.30
   2   0  -5  175.29    3.08
  -2   1   5    2.26    0.13
  -2   1   5    2.73    0.36
   2   1  -5    3.23    0.29
   2  -1   5    2.41    0.13
  -2  -1   5    1.97    0.27
   2  -1  -5    2.88    0.33
   2  -2   5   62.68    1.28
   2   2  -5   63.52    1.26
  -2   2   5   62.99    1.70
  -2  -2   5   61.51    1.38
  -2  -2   5   61.59    1.26
   2  -3   5    5.23    0.21
  -2   3   5    4.78    0.55
  -2  -3   5    6.21    0.39
  -2  -3   5    5.04    0.30
  -2   4   5   12.20    0.76
  -2  -4   5   12.71    0.63
  -2   5   5    7.62    0.81
   2  -5  -5    8.58    0.36
  -2  -5   5    9.13    0.63
  -2   6   5    5.61    0.73
  -2  -6  -5    5.14    0.30
   2  -6  -5    5.61    0.38
  -2  -6   5    5.75    0.64
  -2  -7  -5    2.24    0.29
  -2   7   5    2.81    0.58
   2  -7  -5    2.57    0.35
  -2   8   5    0.62    0.36
  -2  -8  -5    0.93    0.23
   2   8   5    0.79    0.40
   2  -8  -5    0.43    0.24
  -2   1   6   12.51    0.70
  -2   1   6   13.53    0.34
   2  -1   6   14.08    0.61
   2   1  -6   15.22    0.53
  -2  -1   6   12.78    0.62
  -2   2   6    7.85    0.32
   2  -2   6    8.21    0.42
   2   2  -6    8.07    0.36
  -2   2   6    7.45    0.58
  -2  -2   6    8.37    0.46
  -2  -2   6    7.92    0.37
  -2   3   6    6.80    0.69
   2   3  -6    8.28    0.36
  -2  -3   6    8.09    0.42
  -2   4   6    7.87    0.82
  -2   5   6    0.64    0.30
  -2   6   6    2.63    0.56
  -2   7   6    0.06    0.26
   2   7   6    0.38    0.32
  -2   8   6   -0.06    0.28
   2   8   6    0.35    0.33
  -2   0   7   21.12    0.93
   2   0   7   21.92    0.91
  -2   1   7    0.83    0.25
   2   1  -7    1.11    0.20
   2  -1   7    0.76    0.24
  -2  -1   7    0.77    0.23
   2  -2   7    5.27    0.39
   2   2  -7    6.15    0.33
  -2   2   7    5.23    0.61
  -2  -2   7    5.45    0.42
  -2   3   7    2.92    0.53
  -2   4   7    0.35    0.26
  -2   5   7    4.05    0.63
  -2   6   7    0.60    0.34
   2   6   7    1.53    0.47
  -2   7   7    1.14    0.46
   2   7   7    0.89    0.43
   2   0   8    3.56    0.50
  -2   0   8    3.37    0.53
  -2   1   8    0.94    0.31
   2  -1   8    0.73    0.23
   2   1   8    0.88    0.31
  -2  -1   8    0.70    0.26
  -2   2   8    2.88    0.51
   2  -2   8    3.93    0.46
  -2  -2   8    4.15    0.48
   2   2   8    4.28    0.59
  -2   3   8    0.16    0.26
   2   3   8    1.15    0.34
  -2   4   8    6.38    0.81
   2   4   8    6.74    0.85
  -2   5   8    1.67    0.50
   2   5   8    1.21    0.41
  -2   6   8   -0.23    0.24
   2   6   8    0.16    0.28
  -2   7   8    0.46    0.37
   2   7   8    0.69    0.37
  -2   0   9    0.95    0.32
   2   0   9    1.46    0.36
   2  -1   9    0.80    0.28
  -2   1   9    0.80    0.34
   2   1   9    1.04    0.34
  -2  -1   9    0.43    0.24
  -2   2   9    0.92    0.31
   2   2   9    1.52    0.42
  -2   3   9    1.96    0.50
   2   3   9    1.93    0.47
  -2   4   9    2.38    0.56
   2   4   9    1.97    0.53
  -2   5   9    0.63    0.36
   2   5   9    1.74    0.52
  -2   6   9    0.26    0.37
   2   6   9    0.38    0.33
  -2   0  10    1.87    0.45
   2   0  10    2.71    0.51
  -2   1  10    1.32    0.40
   2   1  10    0.60    0.28
  -2  -1  10    1.51    0.38
  -2   2  10    0.55    0.33
   2   2  10    1.08    0.41
  -2   3  10   -0.01    0.23
   2   3  10   -0.06    0.26
  -2   4  10    1.70    0.49
   2   4  10    0.53    0.35
  -2   5  10    0.66    0.42
   2   5  10    0.38    0.42
   2   0  11    3.29    0.57
  -2   0  11    3.23    0.60
  -2   1  11   -0.04    0.25
   2   1  11   -0.12    0.27
  -2   2  11    2.14    0.56
   2   2  11    2.78    0.62
  -2   3  11    0.09    0.30
   2   3  11    0.15    0.29
  -3   0   0   -0.01    0.06
  -3   0   0   -0.08    0.05
   3   1   0  222.32    3.49
  -3  -1   0  238.63    3.56
   3  -1   0  228.51    3.63
  -3  -1   0  223.92    3.49
  -3   1   0  227.01    3.54
   3  -2   0  516.93    8.02
  -3   2   0  536.96    7.89
  -3  -2   0  525.64    7.89
  -3  -2   0  537.01    7.93
  -3  -3   0  167.16    2.93
   3  -3   0  172.91    3.04
  -3   3   0  169.90    2.86
  -3   4   0    0.06    0.09
  -3  -4   0    0.01    0.10
  -3  -5   0   21.56    0.86
  -3   5   0   20.51    0.73
  -3   6   0   13.02    0.62
  -3  -6   0   13.76    0.75
  -3  -7   0    5.33    0.61
  -3   7   0    5.20    0.52
   3  -7   0    5.99    0.67
  -3  -8   0    0.70    0.32
   3  -8   0    1.01    0.40
   3  -9   0    4.09    0.65
  -3  -9   0    4.48    0.67
  -3   0  -1   -0.14    0.05
  -3   0   1   -0.18    0.05
   3   0  -1   -0.18    0.04
  -3   0   1   -0.06    0.06
  -3  -1  -1  300.87    4.58
   3  -1   1  312.00    4.73
   3   1  -1  315.76    4.67
  -3   1   1  307.71    4.80
  -3  -1  -1  309.38    4.77
  -3   1  -1  312.81    4.63
  -3  -1   1  314.34    4.72
  -3  -1   1  308.35    4.67
   3  -1  -1  305.64    4.63
   3   1   1  308.95    4.61
   3   2  -1  204.35    3.26
  -3   2   1  201.59    3.34
   3  -2   1  200.60    3.26
  -3   2  -1  202.10    3.10
  -3  -2   1  201.59    3.19
  -3  -2   1  198.01    3.26
   3  -2  -1  198.10    3.42
  -3   3   1    2.31    0.28
  -3   3  -1    2.38    0.17
   3  -3  -1    2.58    0.33
  -3  -3   1    2.42    0.28
  -3  -3   1    2.34    0.23
  -3   4   1   38.17    1.07
  -3  -4   1   39.65    1.11
  -3   4  -1   38.15    0.88
  -3   5   1    4.05    0.44
  -3   5  -1    3.29    0.30
  -3  -5   1    3.23    0.42
  -3   6   1    0.16    0.16
  -3  -6   1    0.46    0.23
   3  -6  -1    0.18    0.18
  -3  -7  -1    1.19    0.32
   3  -7   1    1.31    0.39
  -3  -7   1    1.40    0.39
   3  -7  -1    0.84    0.30
   3  -8   1    0.19    0.30
  -3  -8  -1    0.32    0.26
   3  -8  -1   -0.28    0.24
  -3  -8   1    0.86    0.36
  -3  -9  -1    0.33    0.33
   3  -9   1    0.65    0.39
   3  -9  -1    0.20    0.33
  -3  -9   1    0.77    0.39
   3   0  -2    0.03    0.05
  -3   0  -2   -0.12    0.06
   3   0  -2    0.03    0.10
  -3   0   2   -0.04    0.05
  -3   0   2   -0.02    0.08
   3   1  -2   26.68    0.60
  -3   1   2   24.74    0.74
  -3   1   2   25.45    0.59
   3   1   2   24.36    0.52
  -3   1  -2   26.52    0.57
  -3  -1   2   24.61    0.61
   3  -1  -2   24.93    0.74
  -3  -1   2   24.93    0.66
   3  -1  -2   26.93    0.56
   3  -2   2   26.19    0.62
   3   2  -2   27.11    0.70
  -3  -2  -2   26.51    0.59
  -3   2   2   26.13    0.81
  -3   2  -2   26.38    0.51
  -3  -2   2   26.47    0.71
  -3   2  -2   25.28    0.64
  -3  -2   2   27.21    0.66
  -3  -3  -2   65.71    1.31
  -3   3   2   64.50    1.53
  -3  -3   2   63.99    1.25
  -3  -3   2   66.90    1.45
  -3   3  -2   63.40    1.06
  -3  -4  -2   11.92    0.53
  -3   4   2   12.02    0.62
  -3  -4   2   13.32    0.62
  -3  -4   2   13.91    0.48
  -3   5   2   17.39    0.80
  -3  -5  -2   16.96    0.71
  -3  -5   2   17.84    0.80
  -3   6   2    0.67    0.24
  -3  -6   2    0.77    0.28
  -3   7   2    5.54    0.64
  -3  -7  -2    5.47    0.58
  -3  -7   2    7.12    0.76
   3  -7  -2    5.11    0.59
   3  -8   2    0.80    0.39
  -3  -8  -2    0.93    0.30
  -3   8   2    1.11    0.34
  -3  -8   2    0.39    0.31
   3  -8  -2    1.60    0.38
  -3  -9  -2    0.82    0.35
   3  -9   2    0.67    0.45
  -3  -9   2    1.27    0.46
   3  -9  -2    1.63    0.42
  -3   0   3   -0.11    0.08
  -3   0   3    0.07    0.06
   3   0  -3   -0.04    0.07
  -3   1   3   14.03    0.58
  -3   1   3   13.35    0.39
   3  -1  -3   13.15    0.29
   3  -1  -3   13.13    0.30
  -3  -1   3   13.19    0.41
  -3  -1   3   12.78    0.49
  -3   2   3    0.61    0.18
   3  -2   3    0.96    0.11
  -3  -2   3    1.29    0.19
   3  -2  -3    0.86    0.12
  -3  -2   3    0.95    0.16
   3  -2  -3    0.62    0.20
  -3   3   3   16.05    0.72
  -3  -3  -3   15.73    0.44
   3  -3  -3   15.52    0.73
  -3  -3   3   16.30    0.49
   3  -3  -3   15.40    0.54
  -3  -3   3   15.28    0.61
  -3   4   3    4.32    0.48
  -3  -4  -3    4.66    0.30
   3  -4  -3    3.78    0.37
  -3  -4   3    3.76    0.24
  -3  -4   3    3.55    0.39
  -3   5   3    0.02    0.16
  -3  -5  -3    0.01    0.10
   3  -5  -3    0.58    0.18
  -3  -5   3    0.21    0.18
  -3  -6  -3    0.54    0.18
  -3   6   3    1.00    0.27
   3  -6  -3    0.72    0.22
  -3  -6   3    0.72    0.26
  -3   7   3    0.25    0.24
  -3  -7  -3    0.45    0.22
  -3  -7   3    0.49    0.31
   3  -7  -3    0.20    0.19
  -3  -8  -3    0.60    0.25
   3  -8   3    0.70    0.39
  -3   8   3    0.94    0.35
   3  -8  -3    0.24    0.25
  -3  -8   3    0.93    0.34
   3  -9   3    0.80    0.43
  -3  -9  -3    0.33    0.26
   3  -9  -3    0.18    0.26
  -3  -9   3    0.16    0.36
  -3   0   4   -0.04    0.10
  -3   0   4    0.00    0.06
   3   0  -4    0.02    0.09
  -3   1   4   23.41    0.55
  -3   1   4   22.58    0.83
   3   1  -4   25.00    0.73
  -3  -1   4   23.34    0.75
   3  -1  -4   24.02    0.81
  -3  -1   4   23.39    0.59
  -3   2   4    5.58    0.53
  -3  -2   4    4.23    0.28
   3  -2  -4    3.89    0.42
  -3  -2   4    4.51    0.30
  -3  -3   4   19.37    0.69
  -3  -3   4   18.86    0.58
   3  -3  -4   18.72    0.48
   3  -3  -4   19.02    0.50
  -3   4   4   16.64    0.84
  -3  -4  -4   16.40    0.44
  -3  -4   4   17.79    0.52
   3  -4  -4   16.29    0.53
  -3  -4   4   16.68    0.72
   3  -4  -4   16.59    0.58
  -3  -5  -4   18.76    0.62
  -3   5   4   19.77    0.97
   3  -5  -4   20.27    0.74
  -3  -5   4   18.90    0.87
  -3   6   4    0.73    0.31
  -3  -6  -4    0.03    0.13
   3  -6  -4    0.31    0.16
  -3  -6   4    0.28    0.22
  -3   7   4    4.11    0.64
  -3  -7  -4    3.74    0.44
   3  -7  -4    4.08    0.49
  -3  -7   4    6.05    0.73
   3  -8   4   -0.04    0.36
  -3  -8  -4    0.61    0.26
  -3   8   4    0.15    0.24
   3  -8  -4    0.92    0.30
  -3  -8   4    0.46    0.37
   3  -9   4    0.24    0.41
  -3   9   4    0.32    0.30
  -3  -9  -4    0.44    0.26
   3   9   4    0.71    0.39
   3  -9  -4    0.12    0.23
  -3  -9   4    0.59    0.42
  -3   0   5    0.09    0.07
   3   0  -5   -0.01    0.10
  -3   0   5    0.02    0.14
   3  -1   5   11.38    0.30
  -3   1   5   11.93    0.36
   3   1  -5   10.36    0.47
  -3   1   5   10.30    0.60
   3  -1  -5   11.18    0.57
  -3  -1   5   11.46    0.39
  -3  -1   5   11.86    0.56
  -3   2   5    3.58    0.46
   3  -2  -5    4.18    0.47
  -3  -2   5    3.26    0.26
  -3  -2   5    3.22    0.34
   3  -3   5    3.45    0.18
  -3   3   5    3.43    0.46
  -3  -3   5    3.53    0.37
  -3  -3   5    3.83    0.34
  -3   4   5    1.57    0.34
   3  -4  -5    1.20    0.12
  -3  -4   5    1.04    0.26
  -3  -4   5    0.91    0.16
   3  -4  -5    0.82    0.10
  -3   5   5    5.56    0.67
  -3  -5   5    5.40    0.56
   3  -5  -5    5.71    0.33
  -3  -6  -5    1.54    0.20
  -3   6   5    1.30    0.38
   3  -6  -5    2.08    0.28
  -3  -6   5    2.26    0.45
  -3   7   5   -0.02    0.21
  -3  -7  -5   -0.02    0.13
   3  -7  -5    0.02    0.15
  -3  -8  -5   -0.21    0.15
  -3   8   5    0.19    0.27
   3  -8  -5    0.23    0.23
  -3   0   6   -0.01    0.07
  -3   0   6   -0.12    0.11
   3   0  -6   -0.16    0.09
   3  -1   6   12.30    0.33
  -3   1   6   12.37    0.38
   3   1  -6   12.88    0.54
  -3   1   6   12.17    0.70
  -3  -1   6   11.71    0.41
  -3  -1   6   11.86    0.62
   3  -1  -6   13.51    0.65
  -3   2   6    5.10    0.28
   3  -2   6    5.57    0.36
   3   2  -6    5.03    0.33
  -3  -2   6    5.65    0.34
  -3  -2   6    5.78    0.41
  -3   3   6   14.00    0.83
  -3  -3   6   12.90    0.57
  -3   4   6    3.61    0.55
  -3   5   6   26.70    1.31
  -3   6   6    2.23    0.50
  -3   7   6    7.02    0.87
  -3   8   6    1.16    0.44
   3   8   6    0.11    0.33
   3   0  -7    0.08    0.14
  -3   0   7   -0.02    0.15
   3  -1   7    6.96    0.48
  -3   1   7    7.30    0.71
  -3  -1   7    6.21    0.49
  -3   2   7    1.19    0.35
   3  -2   7    0.86    0.22
   3   2  -7    1.37    0.23
  -3  -2   7    0.89    0.23
  -3   3   7    1.69    0.42
  -3  -3   7    0.97    0.22
  -3   4   7    1.93    0.47
  -3   5   7    0.08    0.22
  -3   6   7    0.19    0.28
  -3   7   7    0.08    0.26
   3   7   7    0.33    0.30
  -3   0   8    0.16    0.19
   3   0   8    0.12    0.17
   3  -1   8   10.19    0.63
  -3   1   8    9.96    0.74
  -3  -1   8   10.22    0.67
  -3   2   8    0.14    0.22
  -3  -2   8    0.35    0.19
  -3   3   8    0.89    0.33
  -3   4   8    2.42    0.54
  -3   5   8    1.28    0.43
  -3   6   8    0.91    0.40
   3   6   8    0.59    0.36
  -3   7   8    1.04    0.43
   3   7   8    0.91    0.43
   3   0   9    0.09    0.19
  -3   0   9    0.04    0.19
   3  -1   9    0.98    0.29
  -3   1   9    0.52    0.27
  -3  -1   9    1.02    0.32
   3   1   9    0.90    0.31
  -3   2   9    1.82    0.43
   3   2   9    2.07    0.47
  -3   3   9    1.23    0.38
   3   3   9    1.31    0.40
  -3   4   9   -0.06    0.25
   3   4   9    0.54    0.30
  -3   5   9    0.58    0.38
   3   5   9    0.07    0.29
  -3   6   9    0.25    0.32
   3   6   9    0.38    0.35
   3   0  10   -0.24    0.20
  -3   0  10   -0.13    0.18
  -3   1  10    4.53    0.68
  -3  -1  10    5.10    0.63
   3   1  10    6.07    0.76
  -3   2  10    3.30    0.60
   3   2  10    2.53    0.55
  -3   3  10   -0.07    0.25
   3   3  10    0.89    0.39
  -3   4  10   -0.11    0.27
   3   4  10   -0.01    0.26
  -3   5  10    1.12    0.44
   3   5  10    0.72    0.44
  -3   0  11    0.00    0.24
   3   0  11   -0.12    0.25
  -3   1  11    0.06    0.26
   3   1  11    0.05    0.28
  -3   2  11   -0.16    0.27
   3   2  11   -0.03    0.28
  -3   3  11   -0.02    0.32
   3   3  11   -0.13    0.29
  -4   0   0  219.13    3.38
  -4   0   0  222.06    3.50
   4   0   0  219.57    3.39
  -4  -1   0    0.04    0.07
  -4   1   0    0.08    0.08
   4  -1   0    0.17    0.11
  -4  -1   0   -0.04    0.07
   4   1   0    0.11    0.07
   4  -2   0  403.29    6.26
  -4  -2   0  394.08    6.12
  -4  -2   0  395.99    6.07
  -4   2   0  400.30    6.11
   4  -3   0   17.58    0.69
  -4   3   0   16.97    0.58
  -4  -3   0   17.25    0.63
  -4  -3   0   17.28    0.61
  -4  -4   0   42.14    1.16
  -4   4   0   40.31    1.05
  -4  -5   0    0.73    0.22
  -4   5   0    0.68    0.19
  -4   6   0    1.60    0.29
  -4  -6   0    1.60    0.33
   4  -7   0    0.68    0.32
  -4  -7   0    0.59    0.29
   4  -8   0    0.01    0.26
  -4  -8   0    0.13    0.26
  -4  -9   0    0.36    0.39
   4  -9   0    0.31    0.34
   4   0  -1  125.97    2.09
  -4   0   1  128.18    2.23
  -4   0  -1  126.97    2.15
  -4   0   1  130.42    2.11
  -4   1   1   64.68    1.34
  -4  -1  -1   64.35    1.30
   4   1  -1   64.32    1.24
  -4  -1   1   65.08    1.24
   4  -1  -1   64.48    1.20
  -4  -1   1   64.34    1.28
  -4   1  -1   64.70    1.21
  -4   2   1   85.78    1.70
  -4  -2  -1   82.43    1.66
   4  -2   1   81.98    1.63
   4   2  -1   83.64    1.61
   4  -2  -1   83.09    1.77
  -4  -2   1   84.57    1.59
  -4   2  -1   84.88    1.50
  -4  -2   1   87.44    1.64
  -4   3   1   41.44    1.08
   4  -3   1   40.77    1.06
  -4   3  -1   41.61    0.90
  -4  -3   1   39.95    0.97
   4  -3  -1   40.00    1.16
  -4  -3   1   40.55    1.06
  -4   4   1   64.84    1.55
  -4   4  -1   66.21    1.34
  -4  -4   1   63.23    1.55
  -4  -4   1   66.56    1.44
  -4   5   1    3.98    0.44
  -4  -5   1    4.01    0.48
  -4   5  -1    3.40    0.27
  -4   6   1    8.75    0.57
  -4  -6   1    8.15    0.62
  -4  -7  -1    0.84    0.30
  -4  -7   1    1.04    0.33
   4  -7  -1    0.87    0.31
  -4  -8  -1    3.01    0.51
   4  -8   1    2.25    0.52
   4  -8  -1    1.05    0.37
  -4  -8   1    2.76    0.53
   4  -9   1    1.00    0.45
  -4  -9  -1    0.52    0.33
   4  -9  -1    0.49    0.36
  -4  -9   1    0.41    0.37
  -4   0   2  112.93    1.89
  -4   0   2  113.60    2.09
   4   0  -2  111.91    1.86
  -4   0  -2  108.27    1.96
   4   1  -2   84.47    1.52
  -4   1   2   83.18    1.72
  -4  -1  -2   86.08    1.67
  -4   1   2   85.68    1.52
   4  -1  -2   84.51    1.48
  -4  -1   2   86.56    1.65
  -4  -1   2   83.99    1.54
  -4   1  -2   83.52    1.49
  -4   2   2  137.26    2.62
   4  -2   2  140.90    2.37
   4   2  -2  142.03    2.43
  -4   2  -2  143.43    2.25
   4  -2  -2  138.56    2.35
  -4  -2   2  141.97    2.42
  -4  -2   2  136.59    2.45
   4  -3   2   57.21    1.23
   4   3  -2   54.15    1.30
  -4  -3  -2   56.41    1.18
  -4   3   2   54.44    1.40
  -4  -3   2   53.45    1.30
  -4   3  -2   54.86    1.00
  -4  -3   2   56.68    1.19
  -4  -4  -2    4.41    0.33
  -4   4   2    4.06    0.45
  -4  -4   2    3.55    0.39
  -4   4  -2    3.94    0.21
  -4  -4   2    4.26    0.29
  -4  -5  -2    0.73    0.20
  -4   5   2    0.81    0.23
  -4  -5   2    1.28    0.28
  -4   5  -2    0.57    0.13
  -4  -6  -2    4.22    0.51
  -4   6   2    3.73    0.48
  -4  -6   2    3.46    0.49
  -4   7   2    1.53    0.35
  -4  -7  -2    0.71    0.27
   4  -7  -2    0.92    0.30
  -4  -7   2    1.29    0.36
  -4   8   2    0.14    0.23
   4  -8   2   -0.08    0.30
  -4  -8  -2   -0.28    0.18
   4  -8  -2    0.28    0.25
  -4  -8   2    0.04    0.29
   4  -9   2    1.30    0.47
  -4  -9  -2    0.51    0.26
   4  -9  -2    1.04    0.35
  -4  -9   2    1.01    0.41
   4   0  -3    5.43    0.21
   4   0  -3    5.64    0.37
  -4   0   3    5.64    0.26
  -4   0   3    6.12    0.38
  -4   1   3    4.64    0.35
   4   1  -3    4.85    0.24
  -4   1   3    5.51    0.26
  -4  -1   3    5.23    0.28
  -4  -1   3    5.00    0.33
   4  -1  -3    5.03    0.22
   4  -2   3   23.58    0.58
  -4   2   3   24.58    0.88
  -4  -2   3   23.91    0.71
  -4  -2   3   24.16    0.72
   4  -2  -3   24.25    0.61
   4  -2  -3   25.16    0.89
  -4   3   3    0.05    0.13
  -4  -3  -3    0.20    0.08
  -4  -3   3    0.04    0.11
  -4  -3   3    0.05    0.09
   4  -3  -3   -0.03    0.07
   4  -3  -3    0.00    0.12
  -4   4   3   18.14    0.81
  -4  -4  -3   17.47    0.58
  -4  -4   3   16.56    0.55
   4  -4  -3   15.71    0.65
  -4  -4   3   16.88    0.72
  -4  -5  -3    3.34    0.35
  -4   5   3    3.02    0.45
   4  -5  -3    2.95    0.38
  -4  -5   3    2.93    0.41
  -4  -5   3    3.01    0.30
  -4   6   3    1.35    0.34
  -4  -6  -3    1.52    0.29
  -4  -6   3    2.17    0.39
   4  -6  -3    1.87    0.34
  -4   7   3    3.64    0.54
  -4  -7  -3    4.21    0.48
  -4  -7   3    4.02    0.58
   4  -7  -3    4.40    0.54
  -4   8   3    0.91    0.34
  -4  -8  -3    1.01    0.29
   4  -8   3    1.40    0.46
   4  -8  -3    0.91    0.30
  -4  -8   3    1.87    0.47
  -4  -9  -3    0.28    0.27
   4  -9   3    0.19    0.41
   4  -9  -3    0.50    0.29
  -4  -9   3    0.89    0.44
  -4   0   4    8.77    0.34
  -4   0   4    8.73    0.49
  -4   1   4    0.06    0.12
  -4   1   4    0.01    0.07
   4  -1  -4    0.12    0.12
  -4  -1   4   -0.02    0.11
  -4  -1   4   -0.06    0.07
  -4   2   4   33.48    1.13
   4  -2   4   32.99    0.64
   4  -2  -4   35.85    1.13
   4  -2  -4   34.56    0.66
  -4  -2   4   34.22    0.95
  -4  -2   4   35.30    0.90
  -4   3   4   12.43    0.69
   4  -3  -4   12.54    0.42
   4  -3  -4   12.12    0.44
   4  -3  -4   12.73    0.70
  -4  -3   4   12.86    0.57
  -4  -3   4   12.37    0.50
  -4   4   4    6.39    0.63
  -4  -4  -4    6.75    0.27
  -4  -4   4    6.53    0.47
   4  -4  -4    6.80    0.38
   4  -4  -4    6.91    0.36
  -4  -4   4    6.47    0.35
  -4  -5  -4    6.08    0.34
  -4   5   4    6.62    0.68
   4  -5  -4    6.30    0.43
  -4  -5   4    6.18    0.59
  -4   6   4    0.90    0.30
  -4  -6  -4    0.88    0.21
  -4  -6   4    0.82    0.32
   4  -6  -4    1.23    0.27
  -4  -7  -4    0.67    0.20
  -4   7   4    0.38    0.25
   4  -7  -4    0.57    0.24
  -4  -7   4    0.19    0.26
  -4  -8  -4    0.18    0.19
  -4   8   4    0.23    0.28
   4  -8  -4    0.17    0.20
  -4  -8   4    0.11    0.31
  -4  -9  -4   -0.03    0.22
  -4   9   4   -0.25    0.29
  -4  -9   4    0.48    0.41
   4  -9  -4   -0.25    0.21
  -4   0   5   34.05    1.10
  -4   0   5   31.81    0.75
   4   0  -5   33.05    1.00
  -4   1   5    8.83    0.35
  -4   1   5    8.13    0.54
  -4  -1   5    8.06    0.36
  -4  -1   5    9.35    0.52
   4  -1  -5    8.17    0.52
  -4   2   5    7.44    0.55
  -4   2   5    7.49    0.36
  -4  -2   5    7.12    0.38
   4  -2  -5    6.84    0.51
  -4  -2   5    7.41    0.44
  -4   3   5    2.42    0.40
   4  -3   5    2.06    0.17
  -4  -3   5    2.42    0.29
   4  -3  -5    2.59    0.42
  -4  -3   5    2.76    0.34
  -4   4   5    2.13    0.40
   4  -4  -5    2.46    0.19
  -4  -4   5    2.37    0.36
   4  -4  -5    2.45    0.19
  -4  -4   5    2.22    0.27
  -4   5   5    0.41    0.25
   4  -5  -5    0.32    0.13
  -4  -5   5    0.42    0.23
  -4   6   5    1.18    0.34
  -4  -6   5    1.73    0.39
   4  -6  -5    1.73    0.28
  -4  -7  -5    0.53    0.17
  -4   7   5    0.64    0.33
  -4  -7   5    0.73    0.33
   4  -7  -5    0.47    0.21
  -4  -8  -5    2.44    0.32
  -4   8   5    3.40    0.68
   4  -8  -5    1.90    0.36
   4   0  -6    3.28    0.39
  -4   0   6    2.84    0.41
  -4   0   6    3.38    0.22
   4   1  -6    0.65    0.18
   4  -1   6    0.47    0.10
  -4   1   6    0.73    0.26
  -4   1   6    0.54    0.13
  -4  -1   6    0.55    0.13
   4  -1  -6    0.42    0.20
  -4  -1   6    0.34    0.17
  -4   2   6    7.35    0.73
  -4   2   6    7.62    0.38
  -4  -2   6    8.07    0.50
  -4  -2   6    8.06    0.41
   4  -2  -6    7.45    0.55
  -4   3   6    4.34    0.57
  -4  -3   6    3.31    0.37
  -4   4   6    2.18    0.44
  -4   5   6    1.39    0.40
  -4   6   6    0.50    0.29
  -4   7   6    0.69    0.33
  -4   8   6    0.14    0.28
  -4   0   7   21.13    0.97
   4   0  -7   21.11    0.84
   4   1  -7    4.11    0.43
  -4   1   7    4.35    0.55
   4  -1  -7    3.86    0.47
  -4  -1   7    2.86    0.41
   4  -2   7   16.44    0.68
  -4   2   7   16.04    0.92
  -4  -2   7   15.99    0.75
  -4   3   7   10.05    0.96
  -4  -3   7    8.43    0.53
  -4   4   7    7.37    0.81
  -4   5   7    1.43    0.40
  -4   6   7    1.43    0.45
  -4   7   7    1.78    0.51
   4   0  -8    8.59    0.56
  -4   0   8    6.93    0.72
   4   1  -8    3.64    0.44
   4  -1   8    3.91    0.47
  -4   1   8    2.41    0.46
  -4  -1   8    3.82    0.51
  -4   2   8    2.94    0.52
  -4  -2   8    3.69    0.47
  -4   3   8   11.94    0.88
  -4   4   8    1.17    0.38
  -4   5   8    0.47    0.31
  -4   6   8    0.89    0.38
  -4   7   8    0.18    0.36
   4   7   8    0.27    0.35
  -4   0   9    1.66    0.39
   4   0   9    1.65    0.37
   4  -1   9    0.53    0.24
  -4   1   9    1.24    0.38
   4   1   9    0.52    0.25
  -4  -1   9    0.56    0.25
  -4   2   9    2.57    0.52
  -4  -2   9    1.90    0.38
  -4   3   9   -0.14    0.25
  -4   4   9    5.05    0.79
  -4   5   9    0.12    0.30
   4   5   9    0.59    0.38
  -4   6   9    0.38    0.37
   4   6   9    0.56    0.40
   4   0  10   -0.13    0.22
  -4   0  10    0.04    0.23
  -4   1  10    0.27    0.25
   4   1  10    0.13    0.24
  -4  -1  10    0.30    0.26
  -4   2  10    1.43    0.45
   4   2  10    1.73    0.48
  -4   3  10    0.47    0.37
   4   3  10    0.63    0.33
  -4   4  10    0.12    0.34
   4   4  10    0.25    0.35
  -4   0  11    2.66    0.55
  -4   1  11    0.27    0.32
   4   1  11    0.38    0.33
  -4   2  11    0.55    0.33
   4   2  11    1.32    0.48
  -4   3  11    0.34    0.36
   4   3  11    0.06    0.31
  -5  -1   0    0.87    0.17
  -5   1   0    0.89    0.17
  -5  -1   0    0.58    0.13
   5  -2   0   81.43    1.74
  -5  -2   0   79.73    1.61
  -5  -2   0   81.61    1.59
  -5   2   0   82.38    1.62
  -5   3   0   26.80    0.79
  -5  -3   0   24.35    0.78
   5  -3   0   25.95    0.88
  -5  -3   0   26.90    0.82
   5  -4   0   -0.03    0.14
  -5  -4   0   -0.08    0.12
  -5  -4   0    0.17    0.12
  -5   4   0   -0.01    0.09
  -5   5   0    0.01    0.11
  -5  -5   0    0.01    0.15
  -5   6   0    1.58    0.29
  -5  -6   0    1.67    0.35
  -5  -7   0    0.05    0.23
   5  -8   0   -0.01    0.28
  -5  -8   0    0.29    0.27
  -5  -9   0    1.50    0.47
   5  -9   0    2.75    0.59
  -5   0   1   -0.12    0.07
  -5   0   1   -0.06    0.07
   5   0  -1    0.00    0.06
  -5   0  -1   -0.02    0.07
  -5  -1  -1   92.77    1.76
   5   1  -1   92.01    1.69
  -5   1   1   90.94    1.81
   5  -1  -1   93.54    1.66
  -5  -1   1   89.41    1.68
  -5   1  -1   92.39    1.69
  -5  -1   1   92.30    1.76
  -5   2   1    4.00    0.37
  -5  -2  -1    3.94    0.30
   5  -2   1    3.22    0.32
  -5  -2   1    3.37    0.26
  -5  -2   1    3.43    0.27
   5  -2  -1    3.25    0.36
  -5   2  -1    2.86    0.22
  -5   3   1   27.73    0.87
   5  -3   1   29.07    0.88
  -5  -3  -1   26.64    0.87
   5  -3  -1   28.04    0.96
  -5  -3   1   25.72    0.84
  -5  -3   1   27.00    0.79
  -5   3  -1   27.73    0.73
   5  -4   1   42.28    1.22
  -5   4   1   44.24    1.23
  -5  -4   1   45.09    1.24
  -5   4  -1   44.35    1.05
  -5  -4   1   42.50    1.13
   5  -4  -1   42.02    1.32
  -5   5   1   11.70    0.61
  -5   5  -1   10.49    0.48
  -5  -5   1   10.89    0.63
  -5   6   1    7.11    0.52
  -5  -6   1    8.00    0.61
  -5  -7  -1   10.41    0.72
   5  -7  -1   11.18    0.80
  -5  -7   1   11.08    0.79
  -5  -8  -1    1.72    0.42
   5  -8   1    2.16    0.51
   5  -8  -1    1.35    0.41
  -5  -8   1    1.48    0.46
   5  -9   1    0.58    0.39
  -5  -9  -1    0.89    0.39
   5  -9  -1    1.11    0.40
  -5  -9   1    0.91    0.46
  -5   0  -2    0.05    0.09
   5   0  -2    0.07    0.08
  -5   0   2    0.12    0.12
  -5   0   2   -0.14    0.07
  -5   1   2   61.19    1.23
  -5   1   2   62.42    1.44
   5   1  -2   61.27    1.25
  -5  -1  -2   61.63    1.36
  -5  -1   2   61.75    1.27
   5  -1  -2   63.06    1.22
  -5   1  -2   62.39    1.22
  -5  -1   2   60.14    1.35
  -5  -2  -2   67.45    1.27
   5  -2   2   65.48    1.39
   5   2  -2   67.67    1.41
  -5   2   2   66.98    1.57
  -5  -2  -2   66.27    1.54
  -5  -2   2   70.60    1.45
  -5   2  -2   67.52    1.27
  -5  -2   2   68.88    1.44
   5  -2  -2   69.64    1.36
   5  -3   2   74.81    1.58
  -5   3   2   73.72    1.75
  -5  -3  -2   75.99    1.51
  -5  -3   2   78.13    1.68
  -5   3  -2   76.59    1.39
  -5  -3   2   76.00    1.57
  -5  -4  -2   33.75    0.95
  -5   4   2   31.83    1.09
  -5   4  -2   33.45    0.77
  -5  -4   2   33.50    1.06
  -5  -4   2   34.51    0.94
   5  -4  -2   32.06    1.17
  -5   5   2    3.43    0.45
  -5  -5  -2    3.36    0.38
  -5  -5   2    3.23    0.35
  -5  -5   2    4.13    0.48
  -5   5  -2    2.46    0.24
  -5  -6  -2    4.10    0.47
  -5   6   2    4.86    0.56
  -5  -6   2    4.79    0.59
   5  -6  -2    3.42    0.47
  -5  -7  -2    0.54    0.23
  -5   7   2    0.60    0.26
  -5  -7   2    0.54    0.30
   5  -7  -2    0.34    0.24
  -5  -8  -2    0.14    0.20
  -5   8   2    0.26    0.23
   5  -8  -2    0.39    0.28
  -5  -8   2    0.48    0.33
   5  -9   2    0.32    0.40
  -5  -9  -2    0.14    0.27
  -5  -9   2    0.17    0.38
   5  -9  -2    0.10    0.31
   5   0  -3   -0.01    0.12
   5   0  -3   -0.04    0.06
  -5   0   3   -0.11    0.11
  -5   0  -3   -0.09    0.07
  -5   0   3   -0.05    0.07
  -5   1   3    0.49    0.16
   5   1  -3    0.32    0.10
  -5   1   3    0.47    0.12
  -5  -1   3    0.87    0.19
  -5  -1   3    0.67    0.15
   5  -1  -3    0.40    0.10
  -5   1  -3    0.55    0.13
   5  -1  -3    0.52    0.19
   5  -2   3   11.14    0.41
  -5   2   3   10.06    0.56
   5   2  -3   10.63    0.44
  -5   2  -3    9.72    0.36
  -5  -2   3   10.11    0.48
   5  -2  -3    9.79    0.57
  -5  -2   3   10.88    0.48
   5  -2  -3    9.84    0.39
   5   3  -3    1.23    0.22
   5  -3   3    1.51    0.20
  -5   3   3    1.50    0.29
  -5  -3  -3    1.12    0.15
   5  -3  -3    1.12    0.19
  -5  -3   3    1.38    0.22
  -5  -3   3    1.39    0.24
  -5   3  -3    1.36    0.14
  -5   4   3    7.90    0.55
  -5  -4  -3    9.00    0.41
  -5  -4   3    9.25    0.55
  -5  -4   3    7.91    0.41
  -5  -5  -3    2.10    0.28
  -5   5   3    1.90    0.36
  -5  -5   3    1.89    0.26
   5  -5  -3    2.14    0.34
  -5  -5   3    2.30    0.37
  -5  -6  -3    1.61    0.30
  -5   6   3    1.78    0.38
   5  -6  -3    1.15    0.28
  -5  -6   3    1.44    0.36
  -5  -7  -3    1.68    0.35
  -5   7   3    1.75    0.43
   5  -7  -3    1.38    0.34
  -5  -7   3    1.66    0.43
  -5   8   3    0.76    0.35
  -5  -8  -3    0.66    0.27
  -5  -8   3    1.47    0.45
   5  -8  -3    0.72    0.32
  -5  -9  -3    0.10    0.25
   5  -9   3   -0.07    0.41
   5  -9  -3    0.21    0.26
  -5  -9   3    0.03    0.35
  -5   0   4    0.02    0.07
  -5   0   4   -0.09    0.11
   5   0  -4    0.14    0.14
   5   0  -4   -0.06    0.04
  -5   1   4   34.33    1.12
  -5   1   4   34.66    0.84
  -5  -1   4   35.39    1.06
   5  -1  -4   35.73    1.11
   5  -1  -4   33.80    0.67
  -5  -1   4   34.50    0.86
   5  -2   4    7.76    0.31
  -5   2   4    8.10    0.54
  -5  -2   4    7.92    0.42
  -5  -2   4    7.43    0.44
   5  -2  -4    8.94    0.58
   5  -2  -4    7.64    0.30
  -5   3   4   22.34    0.96
  -5  -3   4   22.62    0.80
   5  -3  -4   21.63    0.62
   5  -3  -4   21.77    0.96
  -5  -3   4   22.47    0.74
   5  -3  -4   21.49    0.66
  -5   4   4    2.28    0.39
  -5  -4  -4    2.50    0.17
   5  -4  -4    2.44    0.30
  -5  -4   4    3.20    0.33
  -5  -4   4    2.69    0.38
   5  -4  -4    2.36    0.27
  -5   5   4    4.75    0.61
  -5  -5  -4    4.57    0.30
  -5  -5   4    4.52    0.33
   5  -5  -4    4.21    0.43
  -5  -5   4    3.95    0.49
  -5   6   4    2.78    0.51
  -5  -6  -4    2.41    0.30
  -5  -6   4    3.45    0.49
   5  -6  -4    2.57    0.39
  -5  -7  -4    0.20    0.18
  -5   7   4    0.34    0.30
   5  -7  -4    0.39    0.21
  -5  -7   4    0.50    0.30
  -5   8   4    1.60    0.47
  -5  -8  -4    1.47    0.33
  -5  -8   4    2.09    0.54
   5  -8  -4    2.01    0.40
  -5   0   5    0.36    0.11
   5   0  -5    0.51    0.18
  -5   0   5    0.37    0.15
  -5   1   5   34.07    1.19
   5   1  -5   35.01    1.08
  -5   1   5   36.90    0.89
  -5  -1   5   35.56    1.13
   5  -1  -5   37.34    1.19
  -5  -1   5   36.28    0.91
   5  -2   5    2.75    0.14
  -5   2   5    3.23    0.47
  -5  -2   5    2.83    0.35
  -5  -2   5    3.18    0.33
   5  -2  -5    2.43    0.39
  -5   3   5   19.38    0.95
   5  -3  -5   17.47    0.89
  -5  -3   5   18.57    0.73
   5  -3  -5   18.69    0.43
   5  -3  -5   18.61    0.43
  -5  -3   5   18.18    0.71
  -5   4   5    4.83    0.60
   5  -4  -5    5.26    0.30
  -5  -4   5    5.29    0.36
  -5  -4   5    5.54    0.53
  -5   5   5    3.58    0.59
   5  -5  -5    4.27    0.33
  -5  -5   5    4.66    0.53
  -5   6   5   -0.09    0.18
   5  -6  -5    0.31    0.16
  -5  -6   5    0.26    0.25
  -5   7   5    3.69    0.64
  -5  -7  -5    3.64    0.33
   5  -7  -5    3.77    0.45
  -5  -7   5    4.31    0.64
  -5  -8  -5    0.98    0.23
  -5   8   5    0.26    0.34
   5  -8  -5    0.52    0.27
  -5   0   6   -0.03    0.07
  -5   0   6   -0.13    0.12
   5   0  -6   -0.14    0.11
  -5   1   6    6.12    0.34
  -5   1   6    7.36    0.56
   5   1  -6    6.78    0.47
  -5  -1   6    7.03    0.39
  -5  -1   6    6.01    0.48
   5  -1  -6    5.96    0.58
  -5   2   6   20.83    1.01
   5   2  -6   21.08    0.82
  -5   2   6   21.40    0.69
  -5  -2   6   20.96    0.73
  -5  -2   6   21.59    0.86
   5  -2  -6   21.73    0.97
  -5   3   6    7.21    0.74
  -5  -3   6    5.16    0.41
   5  -3  -6    4.82    0.60
  -5   4   6    1.02    0.34
  -5   5   6    9.33    0.92
  -5   6   6    2.17    0.48
  -5   7   6    1.22    0.42
   5  -7  -6    0.69    0.20
  -5   8   6    0.64    0.41
   5   0  -7   -0.03    0.15
  -5   0   7    0.19    0.17
   5   1  -7   11.64    0.63
  -5   1   7   11.08    0.74
  -5  -1   7   11.55    0.69
   5  -1  -7   11.33    0.68
  -5   2   7    1.01    0.32
   5   2  -7    0.57    0.22
   5  -2  -7    0.55    0.25
  -5  -2   7    0.76    0.23
  -5   3   7    4.28    0.62
  -5  -3   7    5.77    0.46
  -5   4   7    3.00    0.57
  -5   5   7    0.88    0.34
  -5   6   7    0.24    0.31
  -5   7   7    1.88    0.56
  -5   0   8    0.03    0.18
  -5   1   8    8.52    0.85
   5   1  -8    8.70    0.58
   5  -1  -8    8.12    0.60
  -5  -1   8    6.91    0.69
  -5   2   8   13.33    0.92
  -5  -2   8   15.89    0.84
  -5   3   8    2.68    0.53
  -5   4   8    1.48    0.43
  -5   5   8    0.26    0.28
  -5   6   8   -0.02    0.27
  -5   0   9    0.14    0.21
   5  -1   9    0.73    0.26
  -5   1   9    0.45    0.31
  -5  -1   9    0.61    0.28
  -5   2   9    0.42    0.29
  -5  -2   9    0.78    0.30
  -5   3   9    2.75    0.60
  -5   4   9    0.57    0.36
  -5   5   9    1.01    0.47
  -5   0  10    0.45    0.32
   5   0  10   -0.05    0.22
  -5   1  10    1.23    0.41
  -5  -1  10    2.03    0.45
   5   1  10    1.00    0.37
  -5   2  10    1.07    0.45
   5   2  10    1.16    0.40
  -5   3  10    0.47    0.34
   5   3  10    0.09    0.25
  -5   4  10    0.49    0.36
   5   4  10    0.63    0.38
  -5   0  11   -0.05    0.27
  -5   1  11    1.81    0.49
   5   1  11    1.21    0.41
  -5   2  11    0.14    0.30
   5   2  11    0.11    0.29
  -6   0   0   27.50    0.79
  -6   0   0   28.54    0.72
  -6  -1   0    6.98    0.37
  -6   1   0    8.00    0.40
  -6  -1   0    7.67    0.36
  -6   2   0   46.52    1.13
  -6  -2   0   45.80    1.14
  -6  -2   0   47.47    1.10
   6  -2   0   44.55    1.23
  -6   3   0    1.65    0.23
   6  -3   0    2.05    0.30
   6  -4   0   13.91    0.70
  -6  -4   0   12.50    0.61
  -6   4   0   12.90    0.58
  -6  -4   0   13.60    0.63
  -6  -5   0    0.55    0.21
  -6   5   0    0.57    0.19
  -6  -6   0    7.40    0.68
  -6   6   0    6.73    0.48
  -6  -7   0    3.63    0.54
  -6  -8   0    3.37    0.59
   6  -8   0    4.08    0.66
  -6  -9   0    0.04    0.33
   6  -9   0    0.58    0.40
  -6   0   1   40.33    0.92
  -6   0   1   39.02    1.02
  -6   0  -1   39.80    0.97
  -6  -1  -1    5.39    0.33
  -6   1   1    5.13    0.34
  -6  -1   1    5.09    0.33
  -6   1  -1    5.63    0.32
  -6  -1   1    5.06    0.31
  -6  -2  -1    3.03    0.33
   6  -2   1    4.30    0.34
  -6   2   1    3.68    0.38
  -6  -2   1    3.82    0.35
  -6   2  -1    3.24    0.25
   6  -2  -1    3.55    0.42
  -6  -2   1    3.72    0.35
   6  -3   1    1.93    0.29
  -6   3   1    1.97    0.30
  -6  -3  -1    1.90    0.28
  -6  -3   1    2.55    0.30
  -6  -3   1    2.39    0.30
   6  -3  -1    2.52    0.37
  -6   3  -1    2.36    0.26
  -6   4   1   20.61    0.80
   6  -4   1   18.29    0.79
  -6  -4   1   18.75    0.72
  -6  -4   1   19.59    0.79
   6  -4  -1   20.46    0.91
  -6   4  -1   20.41    0.67
  -6   5   1    3.60    0.45
  -6  -5   1    3.22    0.39
  -6   5  -1    3.03    0.32
  -6  -5   1    3.24    0.43
  -6  -6  -1    5.11    0.53
  -6   6   1    5.22    0.56
  -6  -6   1    6.16    0.64
  -6  -7  -1    1.31    0.34
  -6  -7   1    1.03    0.35
  -6  -8  -1    0.06    0.22
   6  -8  -1    0.35    0.30
  -6  -8   1    0.38    0.31
   6  -9   1    0.20    0.41
  -6  -9  -1   -0.29    0.24
   6  -9  -1   -0.13    0.32
  -6  -9   1   -0.30    0.32
  -6   0  -2  100.07    1.91
  -6   0   2   99.93    2.04
   6   0  -2  100.52    1.83
  -6   0   2  101.06    1.85
  -6  -1  -2   36.97    1.01
   6   1  -2   37.80    0.93
  -6   1   2   38.39    1.09
  -6   1   2   37.68    0.92
  -6  -1   2   37.64    1.03
  -6  -1   2   38.17    0.94
   6  -1  -2   37.20    0.89
  -6   1  -2   35.75    0.89
  -6  -2  -2   69.46    1.34
  -6   2   2   70.49    1.68
  -6  -2  -2   71.12    1.62
   6  -2   2   68.21    1.52
  -6  -2   2   69.44    1.51
  -6  -2   2   70.51    1.53
   6  -2  -2   69.23    1.43
  -6   2  -2   70.73    1.38
  -6  -3  -2   48.32    1.11
  -6   3   2   48.74    1.35
   6  -3   2   48.11    1.22
  -6  -3   2   48.26    1.19
  -6   3  -2   46.78    1.04
  -6  -3   2   47.43    1.24
  -6  -4  -2   12.56    0.56
   6  -4   2   13.08    0.62
  -6   4   2   13.50    0.70
  -6  -4   2   14.25    0.59
  -6  -4   2   12.93    0.65
   6  -4  -2   12.49    0.74
  -6   4  -2   12.78    0.47
  -6  -5  -2    7.17    0.47
  -6   5   2    7.67    0.56
  -6  -5   2    7.19    0.45
  -6  -5   2    6.25    0.60
  -6   5  -2    6.45    0.34
  -6   6   2    5.54    0.61
  -6  -6  -2    5.32    0.53
  -6  -6   2    5.89    0.64
  -6   7   2    2.53    0.45
  -6  -7  -2    2.83    0.43
   6  -7  -2    2.00    0.40
  -6  -7   2    3.09    0.55
  -6  -8  -2    0.96    0.31
  -6   8   2    0.84    0.35
  -6  -8   2    0.71    0.39
   6  -8  -2    0.57    0.30
   6  -9   2    0.70    0.50
  -6  -9  -2    0.74    0.33
   6  -9  -2    0.47    0.36
  -6  -9   2    0.60    0.42
   6   0  -3    3.57    0.24
   6   0  -3    3.70    0.43
  -6   0   3    3.83    0.27
  -6   0   3    3.54    0.38
  -6   1   3    6.68    0.46
  -6  -1  -3    6.76    0.42
   6   1  -3    6.69    0.34
  -6   1   3    7.33    0.37
   6  -1  -3    7.14    0.33
   6  -1  -3    6.94    0.49
  -6  -1   3    7.25    0.45
  -6   1  -3    6.58    0.35
  -6  -1   3    7.49    0.38
  -6   2   3    1.13    0.25
   6   2  -3    1.52    0.22
   6  -2   3    1.30    0.21
   6  -2  -3    1.32    0.20
   6  -2  -3    0.97    0.26
  -6  -2   3    1.15    0.22
  -6   2  -3    1.43    0.19
  -6  -2   3    1.63    0.24
  -6  -3  -3   15.41    0.48
   6   3  -3   14.70    0.61
  -6   3   3   16.07    0.77
   6  -3   3   16.10    0.59
  -6   3  -3   15.26    0.46
   6  -3  -3   15.60    0.57
  -6  -3   3   15.29    0.61
  -6  -3   3   15.48    0.67
  -6   4   3    3.96    0.51
  -6  -4  -3    3.75    0.28
   6  -4   3    4.49    0.35
  -6   4  -3    3.50    0.20
  -6  -4   3    3.87    0.37
  -6  -4   3    3.20    0.40
  -6  -5  -3    2.29    0.31
  -6   5   3    1.57    0.34
  -6  -5   3    2.62    0.32
  -6  -5   3    2.24    0.38
  -6   6   3    3.20    0.51
  -6  -6  -3    3.01    0.39
   6  -6  -3    2.67    0.42
  -6  -6   3    4.55    0.59
  -6  -7  -3    0.05    0.17
  -6   7   3    0.08    0.24
  -6  -7   3   -0.22    0.20
   6  -7  -3   -0.03    0.18
  -6  -8  -3    0.48    0.24
  -6   8   3    0.03    0.24
  -6  -8   3    0.11    0.33
   6  -8  -3    0.06    0.25
  -6  -9  -3    0.39    0.26
   6  -9   3    0.39    0.43
  -6  -9   3   -0.14    0.38
   6  -9  -3    0.20    0.28
  -6   0   4   27.78    0.98
   6   0  -4   27.71    0.65
  -6   0   4   26.61    0.76
   6   0  -4   25.74    0.96
  -6   1   4   13.33    0.51
  -6   1   4   13.98    0.70
   6   1  -4   13.86    0.45
   6  -1  -4   13.71    0.71
  -6  -1   4   13.75    0.54
   6  -1  -4   13.41    0.42
  -6  -1   4   12.49    0.62
   6  -2   4   54.41    1.18
   6   2  -4   56.57    1.21
  -6   2   4   53.30    1.58
  -6  -2   4   56.07    1.33
   6  -2  -4   55.51    1.61
   6  -2  -4   56.28    1.14
  -6  -2   4   56.59    1.42
  -6   3   4   20.24    0.92
   6  -3   4   19.86    0.60
   6  -3  -4   18.73    0.92
  -6  -3   4   18.11    0.71
  -6  -3   4   19.44    0.76
   6  -3  -4   19.45    0.61
  -6  -4  -4   15.95    0.46
  -6   4   4   15.54    0.86
  -6  -4   4   16.53    0.65
  -6  -4   4   15.87    0.75
  -6   5   4    1.55    0.39
  -6  -5  -4    0.91    0.17
   6  -5  -4    1.00    0.23
  -6  -5   4    0.95    0.21
  -6  -5   4    0.63    0.24
  -6  -6  -4    3.07    0.34
  -6   6   4    2.55    0.49
   6  -6  -4    2.52    0.38
  -6  -6   4    3.00    0.50
  -6  -7  -4    0.33    0.20
  -6   7   4    0.49    0.31
  -6  -7   4    0.26    0.26
   6  -7  -4    0.21    0.20
  -6   8   4    0.77    0.34
  -6  -8  -4    0.86    0.25
  -6  -8   4    1.09    0.42
   6  -8  -4    0.83    0.29
   6   0  -5   30.75    1.07
  -6   0   5   29.55    0.83
  -6   0   5   31.83    1.12
   6   1  -5    7.16    0.50
  -6   1   5    7.95    0.57
  -6   1   5    7.03    0.38
  -6  -1   5    7.22    0.50
  -6  -1   5    7.86    0.41
   6  -1  -5    6.86    0.53
   6  -2   5    0.82    0.13
  -6   2   5    0.53    0.22
  -6  -2   5    0.49    0.20
   6  -2  -5    0.76    0.09
   6  -2  -5    0.91    0.10
  -6  -2   5    0.39    0.17
   6  -2  -5    0.67    0.25
  -6   3   5    3.78    0.53
   6  -3  -5    2.40    0.22
   6  -3  -5    1.93    0.41
   6  -3  -5    2.75    0.20
  -6  -3   5    2.63    0.35
  -6  -3   5    2.32    0.34
  -6   4   5    0.69    0.28
   6  -4  -5    0.67    0.17
   6  -4  -5    0.27    0.21
  -6  -4   5    0.44    0.18
  -6  -4   5    0.87    0.25
  -6   5   5    0.80    0.33
   6  -5  -5    0.86    0.20
  -6  -5   5    1.35    0.33
  -6   6   5    0.64    0.33
   6  -6  -5    1.07    0.24
  -6  -6   5    0.83    0.30
  -6  -7  -5    0.75    0.18
  -6   7   5    0.58    0.32
   6  -7  -5    0.84    0.27
  -6  -7   5    0.55    0.35
  -6  -8  -5    0.03    0.17
  -6   8   5    0.71    0.38
   6  -8  -5    0.11    0.22
  -6   0   6   17.29    0.61
  -6   0   6   16.45    0.84
   6   0  -6   16.84    0.80
   6   1  -6    0.64    0.22
  -6   1   6    0.32    0.21
  -6   1   6    0.67    0.16
   6  -1  -6    0.79    0.26
  -6  -1   6    0.47    0.20
  -6  -1   6    0.25    0.14
  -6   2   6   36.08    1.38
   6   2  -6   36.99    1.19
  -6  -2   6   36.55    1.20
   6  -2  -6   35.66    1.31
  -6  -2   6   35.76    1.06
  -6   3   6    5.57    0.68
   6  -3  -6    6.97    0.72
  -6  -3   6    7.11    0.50
  -6   4   6   15.34    0.94
  -6  -4   6   12.89    0.63
  -6   5   6    3.23    0.60
  -6   6   6    1.66    0.47
   6  -6  -6    1.93    0.25
  -6   7   6    0.28    0.30
   6  -7  -6    0.51    0.20
  -6   8   6    0.26    0.31
  -6   0   7   12.31    0.77
   6   0  -7   10.70    0.66
   6   1  -7    2.91    0.41
  -6   1   7    2.39    0.45
  -6  -1   7    3.09    0.48
   6  -1  -7    2.35    0.41
   6   2  -7    4.31    0.47
  -6   2   7    2.83    0.49
   6  -2  -7    5.54    0.67
  -6  -2   7    4.49    0.52
   6   3  -7    8.88    0.65
  -6   3   7    9.31    0.75
   6  -3  -7    8.35    0.83
  -6  -3   7    8.40    0.58
  -6   4   7    0.46    0.30
  -6   5   7    0.11    0.23
  -6   6   7   -0.06    0.21
  -6   7   7    0.38    0.33
  -6   0   8    0.98    0.35
  -6   1   8    0.76    0.32
  -6  -1   8    0.68    0.29
   6  -1  -8    1.11    0.33
  -6   2   8    5.47    0.71
  -6  -2   8    7.02    0.69
   6  -2  -8    5.21    0.63
  -6   3   8    0.25    0.25
  -6   4   8    0.72    0.35
  -6   5   8    1.18    0.45
  -6   6   8    0.63    0.37
  -6   0   9    0.14    0.22
  -6   1   9    0.38    0.29
  -6  -1   9   -0.12    0.17
   6  -1  -9   -0.03    0.19
  -6   2   9    0.44    0.34
  -6  -2   9    0.28    0.22
  -6   3   9    1.06    0.41
  -6   4   9    0.48    0.31
  -6   5   9   -0.04    0.31
  -6   0  10    2.09    0.50
   6   0  10    1.63    0.42
  -6   1  10   -0.19    0.22
  -6  -1  10    0.19    0.27
  -6   2  10    3.82    0.67
  -6   3  10    1.11    0.44
  -6   4  10    1.35    0.51
  -6   0  11    1.09    0.42
  -6   1  11    0.07    0.31
   6   1  11    0.78    0.36
  -6   2  11    0.14    0.33
   6   2  11    0.04    0.27
  -7   1   0    0.33    0.13
  -7  -1   0    0.30    0.13
  -7  -1   0    0.21    0.11
   7  -2   0    9.50    0.54
  -7  -2   0    8.62    0.46
  -7   2   0    9.23    0.47
  -7  -2   0    9.75    0.46
   7  -3   0    0.77    0.23
  -7  -3   0    0.92    0.22
  -7  -3   0    1.26    0.25
  -7   3   0    1.11    0.22
  -7  -4   0    8.26    0.52
  -7   4   0    8.57    0.50
   7  -4   0    8.83    0.58
  -7  -4   0    8.05    0.51
   7  -5   0   14.13    0.79
  -7  -5   0   13.58    0.71
  -7   5   0   13.67    0.67
  -7  -6   0    8.83    0.63
  -7   6   0    8.06    0.56
  -7  -7   0   12.03    0.80
  -7  -8   0    0.10    0.26
   7  -9   0   -0.19    0.34
  -7  -9   0   -0.26    0.28
  -7   0   1    0.03    0.09
  -7   0   1    0.03    0.09
  -7   0  -1   -0.11    0.08
  -7   1   1  115.96    2.30
  -7  -1  -1  112.24    2.22
  -7  -1   1  114.85    2.24
  -7   1  -1  116.51    2.17
   7  -1  -1  115.94    2.47
  -7  -1   1  113.03    2.13
  -7   2   1   27.91    0.92
   7  -2   1   29.00    0.96
  -7  -2  -1   27.20    0.89
   7  -2  -1   27.87    1.00
  -7   2  -1   27.83    0.82
  -7  -2   1   27.17    0.84
  -7  -2   1   29.23    0.88
  -7   3   1   71.96    1.73
  -7  -3  -1   72.81    1.73
   7  -3   1   70.85    1.72
   7  -3  -1   73.33    1.86
  -7  -3   1   70.93    1.63
  -7   3  -1   72.38    1.55
  -7  -3   1   71.66    1.65
   7  -4   1    7.40    0.51
  -7   4   1    6.42    0.47
  -7  -4  -1    7.60    0.52
  -7   4  -1    6.41    0.39
  -7  -4   1    7.39    0.50
  -7  -4   1    7.25    0.47
   7  -4  -1    7.93    0.58
  -7   5   1    6.23    0.48
   7  -5   1    6.03    0.60
   7  -5  -1    5.44    0.62
  -7  -5   1    7.33    0.54
  -7  -5   1    6.32    0.47
  -7   5  -1    7.21    0.43
  -7  -6  -1    0.83    0.26
  -7   6   1    1.15    0.28
  -7  -6   1    1.32    0.36
  -7  -7  -1    0.29    0.23
  -7  -7   1    0.94    0.38
  -7  -8  -1    0.41    0.26
  -7  -8   1    0.34    0.35
   7  -8  -1    0.70    0.37
   7  -9   1   -0.17    0.39
  -7  -9  -1    0.27    0.27
  -7  -9   1    0.39    0.37
   7  -9  -1    0.57    0.41
  -7   0   2   -0.01    0.10
  -7   0   2    0.04    0.10
  -7   0  -2   -0.04    0.09
   7   0  -2   -0.12    0.07
  -7   1   2   73.28    1.51
  -7  -1  -2   74.23    1.64
  -7   1   2   72.50    1.71
  -7  -1   2   71.01    1.52
  -7  -1   2   72.45    1.66
  -7   1  -2   69.57    1.50
   7  -1  -2   71.90    1.52
  -7  -2  -2   25.53    0.69
  -7  -2  -2   25.26    0.89
  -7   2   2   26.14    0.94
   7  -2   2   25.58    0.86
  -7  -2   2   25.36    0.85
  -7   2  -2   25.12    0.74
  -7  -2   2   25.51    0.82
   7  -3   2    6.18    0.42
  -7  -3  -2    6.21    0.35
  -7  -3  -2    5.33    0.43
  -7   3   2    5.43    0.53
  -7  -3   2    5.73    0.41
  -7   3  -2    5.16    0.32
  -7  -3   2    5.44    0.38
   7  -3  -2    7.16    0.56
  -7   4   2    6.03    0.48
   7  -4   2    6.09    0.45
  -7  -4  -2    5.86    0.39
  -7  -4   2    5.95    0.40
  -7  -4   2    5.79    0.46
  -7   4  -2    5.62    0.33
   7  -4  -2    4.92    0.56
  -7   5   2    0.52    0.23
  -7  -5  -2    0.81    0.21
   7  -5  -2    0.93    0.31
  -7  -5   2    0.58    0.20
  -7  -5   2    0.35    0.24
  -7   6   2    0.55    0.25
  -7  -6  -2    0.60    0.22
  -7  -6   2    0.61    0.28
  -7  -7  -2    0.31    0.23
  -7   7   2    0.55    0.29
  -7  -7   2    0.80    0.33
  -7   8   2    2.04    0.46
  -7  -8  -2    0.90    0.32
  -7  -8   2    2.41    0.55
   7  -8  -2    1.85    0.46
  -7  -9  -2    0.95    0.35
   7  -9  -2   -0.18    0.27
  -7  -9   2    0.27    0.46
   7   0  -3   -0.04    0.07
  -7   0   3   -0.07    0.09
  -7   0   3   -0.03    0.09
  -7   0  -3    0.09    0.09
   7   1  -3   40.08    0.99
  -7  -1  -3   39.16    1.13
  -7   1   3   38.46    1.00
  -7   1   3   39.68    1.23
  -7  -1   3   38.28    1.01
  -7  -1   3   41.20    1.18
  -7   1  -3   38.53    1.01
   7  -1  -3   40.82    0.97
   7  -1  -3   37.06    1.23
   7   2  -3   12.71    0.54
   7  -2   3   13.08    0.57
  -7  -2   3   12.98    0.61
  -7   2  -3   12.36    0.49
   7  -2  -3   13.62    0.52
  -7  -2   3   14.08    0.60
   7  -2  -3   13.97    0.73
   7  -3   3   40.08    1.09
  -7   3   3   39.77    1.32
  -7  -3  -3   40.20    0.92
  -7  -3   3   42.45    1.18
  -7  -3   3   40.75    1.14
  -7   3  -3   43.09    0.97
   7  -3  -3   40.09    1.11
   7  -4   3    4.45    0.43
  -7   4   3    4.70    0.57
  -7  -4  -3    3.46    0.33
  -7   4  -3    3.54    0.23
  -7  -4   3    4.37    0.43
  -7  -4   3    3.60    0.43
  -7  -5  -3    3.57    0.37
  -7   5   3    3.48    0.53
   7  -5  -3    3.04    0.52
  -7  -5   3    3.46    0.39
  -7  -5   3    4.00    0.51
  -7  -6  -3    3.86    0.44
  -7   6   3    3.32    0.53
  -7  -6   3    4.30    0.58
  -7  -6   3    3.84    0.44
  -7  -7  -3    0.95    0.27
  -7   7   3    0.20    0.26
   7  -7  -3    1.35    0.33
  -7  -7   3    1.42    0.42
  -7   8   3    2.49    0.52
  -7  -8  -3    2.50    0.42
   7  -8  -3    1.07    0.36
  -7  -8   3    1.90    0.50
  -7   0   4   -0.16    0.07
   7   0  -4   -0.02    0.14
   7   0  -4   -0.03    0.07
  -7   0   4    0.05    0.14
   7   1  -4    0.05    0.09
  -7   1   4    0.09    0.10
  -7   1   4   -0.10    0.12
  -7  -1   4   -0.02    0.10
  -7   1  -4    0.10    0.11
   7  -1  -4    0.13    0.09
   7  -1  -4   -0.08    0.12
  -7  -1   4    0.08    0.13
   7   2  -4   13.14    0.55
   7  -2   4   13.91    0.56
  -7   2   4   15.06    0.78
  -7   2  -4   14.92    0.55
   7  -2  -4   15.29    0.80
   7  -2  -4   14.84    0.53
  -7  -2   4   14.85    0.69
  -7  -2   4   14.83    0.63
  -7   3   4    5.63    0.61
   7   3  -4    4.55    0.35
   7  -3   4    4.94    0.33
   7  -3  -4    4.25    0.31
   7  -3  -4    4.15    0.53
  -7  -3   4    5.02    0.40
  -7   3  -4    5.42    0.30
  -7  -3   4    4.59    0.45
  -7  -4  -4    0.08    0.08
  -7   4   4    0.11    0.17
   7  -4   4   -0.06    0.11
  -7  -4   4   -0.01    0.13
  -7  -4   4    0.00    0.10
  -7  -5  -4    2.41    0.27
  -7   5   4    3.28    0.52
   7  -5  -4    1.97    0.42
  -7  -5   4    3.11    0.45
  -7  -5   4    3.30    0.37
  -7  -6  -4    2.32    0.30
  -7   6   4    2.72    0.52
  -7  -6   4    1.31    0.38
   7  -6  -4    2.49    0.39
  -7  -7  -4    1.98    0.32
  -7   7   4    2.10    0.47
   7  -7  -4    2.69    0.46
  -7  -7   4    2.53    0.57
  -7   8   4    0.86    0.40
  -7  -8  -4    0.21    0.22
   7  -8  -4    0.87    0.33
  -7  -8   4    0.39    0.38
  -7   0   5    0.19    0.18
   7   0  -5   -0.03    0.14
  -7   0   5    0.03    0.10
   7   0  -5   -0.02    0.05
   7   1  -5    8.38    0.58
  -7   1   5    8.08    0.60
  -7   1   5    8.10    0.43
  -7  -1   5    8.35    0.57
  -7  -1   5    8.20    0.45
   7  -1  -5    7.78    0.28
   7  -1  -5    7.60    0.57
   7  -2   5    0.22    0.12
  -7   2   5   -0.03    0.13
  -7  -2   5    0.01    0.13
   7  -2  -5    0.10    0.16
   7  -2  -5    0.02    0.07
  -7  -2   5    0.01    0.11
   7  -3   5   11.92    0.45
  -7   3   5   12.24    0.79
   7  -3  -5   12.80    0.49
  -7  -3   5   11.93    0.63
   7  -3  -5   12.35    0.79
  -7  -3   5   12.32    0.65
  -7   4   5    2.35    0.44
   7  -4  -5    2.67    0.31
  -7  -4   5    2.69    0.40
   7  -4  -5    2.30    0.46
  -7  -4   5    2.08    0.33
  -7   5   5    1.01    0.35
  -7  -5   5    0.39    0.25
   7  -5  -5    1.04    0.25
  -7   6   5    0.64    0.34
   7  -6  -5    0.88    0.26
  -7  -6   5    0.94    0.36
  -7   7   5    1.74    0.46
  -7  -7  -5    1.09    0.21
  -7  -7   5    1.89    0.49
   7  -7  -5    2.05    0.37
  -7   8   5    0.85    0.40
   7  -8  -5    0.40    0.26
  -7   0   6    0.18    0.17
  -7   0   6    0.05    0.12
   7   0  -6    0.01    0.16
  -7   1   6    5.53    0.63
  -7   1   6    6.56    0.41
   7   1  -6    6.46    0.52
  -7  -1   6    5.74    0.40
   7  -1  -6    5.83    0.62
  -7  -1   6    6.89    0.67
  -7   2   6    7.46    0.76
   7   2  -6    7.84    0.58
  -7  -2   6    7.97    0.51
   7  -2  -6    8.37    0.67
  -7  -2   6    7.95    0.58
  -7   3   6    6.27    0.74
  -7  -3   6    6.68    0.51
   7  -3  -6    5.37    0.67
  -7   4   6    1.55    0.40
   7  -4  -6    0.86    0.34
  -7  -4   6    1.18    0.27
   7  -4  -6    0.89    0.12
  -7   5   6   -0.13    0.18
  -7   6   6   -0.14    0.22
   7  -6  -6    0.03    0.13
  -7   7   6    0.56    0.37
   7  -7  -6    1.06    0.25
  -7   0   7    0.74    0.26
   7   0  -7    0.75    0.28
  -7   1   7    9.57    0.73
   7  -1  -7    9.49    0.69
  -7  -1   7    8.44    0.65
   7   2  -7    6.42    0.70
  -7   2   7    5.64    0.69
  -7  -2   7    4.93    0.58
   7  -2  -7    4.82    0.61
  -7   3   7    7.28    0.82
  -7  -3   7    8.03    0.59
   7  -3  -7    7.66    0.83
  -7   4   7    3.47    0.61
  -7   5   7    1.61    0.45
  -7   6   7    0.46    0.35
  -7   7   7    0.85    0.41
  -7   0   8   -0.10    0.18
  -7   1   8    8.73    0.86
   7  -1  -8    9.77    0.72
  -7  -1   8    9.80    0.73
  -7   2   8    5.10    0.69
  -7  -2   8    6.37    0.66
   7  -2  -8    9.01    0.87
  -7   3   8    0.75    0.36
  -7  -3   8    0.37    0.26
   7  -3  -8    0.47    0.30
  -7   4   8    1.36    0.43
  -7   5   8   -0.01    0.29
  -7   6   8    0.19    0.30
  -7   0   9    0.24    0.22
  -7   1   9    1.79    0.46
   7  -1  -9    2.03    0.42
  -7  -1   9    1.01    0.37
  -7   2   9    1.08    0.40
   7  -2  -9    0.53    0.34
  -7  -2   9    0.63    0.31
  -7   3   9    3.04    0.60
  -7   4   9    1.07    0.41
  -7   5   9    0.63    0.37
  -7   0  10   -0.02    0.23
  -7   1  10   -0.18    0.26
  -7  -1  10    0.00    0.22
  -7   2  10    0.38    0.32
  -7   3  10    0.92    0.42
  -7   4  10    0.52    0.36
  -7   0  11    0.24    0.31
  -7   1  11    0.78    0.42
   7   1  11    0.67    0.35
  -8   0   0   20.73    0.74
  -8   0   0   20.01    0.65
  -8   1   0    0.75    0.19
  -8  -1   0    0.86    0.20
  -8  -1   0    0.81    0.17
  -8  -2   0    0.43    0.17
   8  -2   0    0.39    0.19
  -8   2   0    0.47    0.16
  -8  -2   0    0.57    0.18
  -8  -3   0    1.55    0.27
   8  -3   0    1.84    0.35
  -8  -3   0    2.20    0.34
  -8   3   0    1.68    0.28
  -8  -4   0    0.87    0.24
   8  -4   0    0.60    0.22
  -8   4   0    0.37    0.16
  -8  -4   0    0.87    0.23
  -8  -5   0    1.31    0.30
  -8   5   0    1.11    0.25
  -8  -5   0    1.27    0.31
   8  -5   0    1.00    0.30
  -8  -6   0   16.89    0.88
  -8   6   0   14.65    0.84
  -8  -7   0    4.57    0.61
  -8  -8   0    2.45    0.49
  -8  -9   0    1.51    0.48
   8  -9   0    1.12    0.53
  -8   0  -1   56.17    1.35
  -8   0   1   56.43    1.42
  -8   0   1   54.93    1.26
  -8  -1  -1   12.85    0.58
  -8  -1   1   12.98    0.54
  -8  -1   1   12.08    0.58
  -8   1  -1   12.98    0.56
  -8  -2  -1   30.01    0.95
  -8   2   1   25.72    0.92
   8  -2   1   25.93    0.96
  -8  -2   1   25.17    0.87
  -8  -2   1   27.29    0.86
  -8   2  -1   26.40    0.84
   8  -2  -1   26.75    1.02
  -8  -3  -1    1.23    0.26
   8  -3   1    1.11    0.26
  -8   3   1    1.17    0.26
  -8  -3   1    1.53    0.27
   8  -3  -1    1.63    0.33
  -8  -3   1    0.86    0.21
  -8   3  -1    1.63    0.25
   8  -4   1   14.09    0.75
  -8  -4  -1   15.01    0.76
  -8   4   1   16.38    0.77
  -8  -4   1   16.64    0.75
   8  -4  -1   16.31    0.87
  -8  -4   1   16.20    0.73
  -8   4  -1   15.18    0.65
   8  -5   1   10.02    0.67
  -8   5   1   10.05    0.63
  -8  -5   1    9.26    0.59
  -8  -5   1   10.01    0.65
  -8   5  -1    9.55    0.53
   8  -5  -1   10.07    0.72
  -8   6   1    9.24    0.65
  -8  -6  -1    7.90    0.61
  -8  -6   1    9.65    0.68
  -8  -7  -1    1.75    0.38
  -8   7   1    1.90    0.39
  -8  -7   1    3.30    0.53
  -8  -8  -1    1.27    0.36
  -8  -8   1    2.90    0.57
   8  -9  -1    0.21    0.38
  -8  -9   1    0.64    0.40
  -8   0   2    0.11    0.13
  -8   0  -2    0.11    0.12
  -8   0   2    0.21    0.12
  -8   1   2   22.58    0.87
  -8   1   2   22.00    0.73
  -8  -1  -2   22.50    0.82
  -8  -1   2   22.22    0.75
  -8  -1   2   22.99    0.85
  -8   1  -2   22.72    0.76
  -8  -2  -2   18.40    0.59
   8  -2   2   18.61    0.77
  -8  -2  -2   18.52    0.78
  -8   2   2   17.01    0.79
  -8   2  -2   18.02    0.65
  -8  -2   2   17.00    0.72
  -8  -2   2   18.32    0.70
   8  -3   2    3.12    0.38
  -8   3   2    3.29    0.44
  -8  -3  -2    3.12    0.42
  -8  -3  -2    2.90    0.31
  -8  -3   2    2.70    0.36
   8  -3  -2    3.17    0.47
  -8  -3   2    2.83    0.35
  -8   3  -2    2.79    0.30
  -8   4   2    2.07    0.37
   8  -4   2    1.93    0.34
  -8  -4  -2    2.11    0.30
   8  -4  -2    2.05    0.40
  -8  -4   2    1.96    0.33
  -8   4  -2    1.86    0.25
  -8  -4   2    1.08    0.24
  -8   5   2    2.92    0.44
   8  -5   2    2.48    0.39
  -8  -5  -2    2.36    0.35
  -8  -5   2    2.48    0.36
   8  -5  -2    1.76    0.39
  -8  -5   2    3.80    0.51
  -8   6   2   13.73    0.82
  -8  -6  -2   15.16    0.76
  -8  -6   2   14.11    0.74
  -8  -6   2   13.57    0.83
  -8   7   2    0.89    0.32
  -8  -7  -2    0.61    0.24
  -8  -7   2    0.74    0.36
  -8  -8  -2    2.52    0.44
  -8  -8   2    2.96    0.56
   8  -8  -2    2.28    0.51
   8   0  -3   12.81    0.53
  -8   0   3   13.96    0.69
  -8   0  -3   12.48    0.59
  -8   0   3   13.12    0.55
  -8  -1  -3    9.92    0.56
   8   1  -3    9.38    0.47
  -8   1   3   10.12    0.48
  -8   1   3    8.83    0.58
   8  -1  -3   10.73    0.66
  -8   1  -3    9.49    0.48
  -8  -1   3    9.76    0.49
  -8  -1   3    9.81    0.56
   8  -1  -3    9.44    0.45
   8  -2   3    1.18    0.26
  -8  -2  -3    1.02    0.25
  -8   2   3    0.95    0.28
  -8   2  -3    1.09    0.19
   8  -2  -3    1.28    0.23
  -8  -2   3    1.56    0.30
   8  -2  -3    0.71    0.25
  -8  -2   3    0.76    0.19
  -8  -3  -3   24.26    0.68
  -8   3   3   21.91    0.98
   8  -3   3   23.53    0.84
  -8  -3   3   22.27    0.86
  -8  -3   3   23.54    0.87
  -8   3  -3   25.76    0.74
   8  -4   3    0.16    0.16
  -8   4   3    0.73    0.26
  -8  -4  -3    1.16    0.20
  -8  -4   3    0.92    0.26
  -8   4  -3    0.86    0.17
  -8  -4   3    0.78    0.21
  -8  -5  -3    0.63    0.19
  -8   5   3    0.44    0.22
   8  -5   3    0.46    0.23
  -8  -5   3    0.75    0.22
  -8  -5   3    0.73    0.27
   8  -5  -3    0.38    0.24
  -8   6   3    0.80    0.31
  -8  -6  -3    1.18    0.27
  -8  -6   3    0.60    0.30
  -8  -6   3    1.43    0.29
  -8   7   3    0.13    0.23
  -8  -7  -3    0.07    0.19
  -8  -7   3   -0.53    0.24
   8  -7  -3   -0.02    0.21
  -8   8   3    0.11    0.27
  -8  -8  -3    0.36    0.25
  -8  -8   3    0.66    0.41
   8  -8  -3    0.75    0.32
  -8   0   4   18.93    0.69
  -8   0   4   18.94    0.87
  -8   0  -4   18.32    0.75
   8   0  -4   18.58    0.62
   8   0  -4   18.45    0.88
   8   1  -4   13.97    0.54
  -8   1   4   13.56    0.58
  -8   1   4   13.55    0.74
   8  -1  -4   13.94    0.53
  -8  -1   4   13.52    0.60
  -8   1  -4   14.51    0.61
  -8  -1   4   14.43    0.73
   8  -1  -4   13.21    0.75
  -8   2   4    1.36    0.33
   8   2  -4    2.06    0.29
   8  -2   4    2.43    0.32
  -8   2  -4    2.55    0.30
  -8  -2   4    2.94    0.39
   8  -2  -4    1.91    0.38
  -8  -2   4    2.35    0.34
   8  -2  -4    2.07    0.26
   8  -3   4    1.29    0.24
  -8   3   4    1.56    0.35
   8  -3  -4    2.41    0.45
  -8  -3   4    1.43    0.28
  -8  -3   4    1.27    0.27
  -8   3  -4    1.44    0.21
  -8   4   4    0.38    0.24
   8  -4   4    0.32    0.17
  -8  -4  -4    0.40    0.11
  -8  -4   4    1.00    0.26
  -8  -4   4    0.56    0.20
  -8   5   4    1.27    0.36
  -8  -5  -4    0.59    0.16
   8  -5  -4    0.61    0.27
  -8  -5   4    1.03    0.24
  -8  -5   4    0.90    0.32
  -8  -6  -4    4.14    0.40
  -8   6   4    3.53    0.59
  -8  -6   4    4.07    0.59
   8  -6  -4    3.45    0.48
  -8  -7  -4    0.25    0.19
  -8   7   4    0.20    0.27
   8  -7  -4    0.29    0.23
  -8  -7   4    0.17    0.29
  -8  -8  -4    0.65    0.25
  -8   8   4    0.70    0.38
  -8  -8   4    1.20    0.51
   8  -8  -4    0.77    0.33
  -8   0   5    2.14    0.31
  -8   0   5    2.43    0.42
   8   0  -5    1.42    0.32
   8   0  -5    2.41    0.23
   8   1  -5    1.44    0.20
  -8   1   5    1.33    0.32
   8   1  -5    1.38    0.33
  -8   1   5    1.51    0.25
   8  -1  -5    1.72    0.20
  -8  -1   5    1.70    0.34
   8  -1  -5    1.19    0.31
  -8  -1   5    1.56    0.27
  -8   2   5    8.69    0.67
   8  -2   5    8.84    0.46
   8  -2  -5    8.79    0.65
  -8  -2   5    9.55    0.61
  -8  -2   5    9.09    0.53
  -8   3   5    1.90    0.41
   8  -3  -5    1.12    0.33
  -8  -3   5    1.84    0.35
  -8  -3   5    1.53    0.30
  -8   4   5    6.17    0.71
  -8  -4   5    5.67    0.52
   8  -4  -5    6.05    0.74
  -8  -4   5    5.04    0.54
  -8   5   5    1.13    0.37
  -8  -5   5    0.55    0.29
   8  -5  -5    1.05    0.24
   8  -5  -5    0.88    0.35
  -8   6   5    2.88    0.60
  -8  -6   5    1.65    0.41
   8  -6  -5    2.38    0.38
  -8   7   5    0.24    0.28
  -8  -7   5    0.23    0.27
   8  -7  -5   -0.18    0.18
  -8   8   5    1.24    0.46
   8  -8  -5    0.53    0.26
   8   0  -6    6.88    0.70
  -8   0   6    8.20    0.78
  -8   0   6    7.25    0.46
  -8   1   6    4.63    0.59
   8   1  -6    4.85    0.59
   8  -1  -6    5.47    0.65
  -8  -1   6    5.16    0.41
  -8  -1   6    5.06    0.61
  -8   2   6    4.52    0.63
  -8  -2   6    4.68    0.56
   8  -2  -6    4.20    0.58
  -8   3   6    0.58    0.29
  -8  -3   6   -0.18    0.16
   8  -3  -6   -0.01    0.21
  -8   4   6    6.45    0.80
  -8  -4   6    4.78    0.52
   8  -4  -6    5.08    0.70
   8  -4  -6    6.10    0.33
  -8   5   6    1.19    0.37
   8  -5  -6    1.20    0.21
  -8   6   6    1.46    0.46
   8  -6  -6    1.58    0.27
  -8   7   6    0.64    0.38
   8  -7  -6    0.29    0.19
  -8   0   7    2.95    0.50
   8   0  -7    2.87    0.47
  -8   1   7    1.87    0.41
   8  -1  -7    1.17    0.37
  -8  -1   7    2.14    0.43
  -8   2   7    7.40    0.80
   8  -2  -7    7.24    0.79
  -8  -2   7    7.70    0.62
  -8   3   7   -0.19    0.20
  -8  -3   7    0.07    0.18
   8  -3  -7    0.81    0.34
  -8   4   7    4.40    0.69
   8  -4  -7    2.45    0.50
  -8   5   7    2.18    0.53
  -8   6   7    0.11    0.28
  -8   7   7    1.57    0.52
  -8   0   8    6.27    0.76
  -8   1   8    4.24    0.63
  -8  -1   8    5.09    0.65
   8  -1  -8    2.94    0.51
  -8   2   8    3.43    0.60
   8  -2  -8    3.34    0.56
  -8  -2   8    4.88    0.61
  -8   3   8    0.47    0.33
   8  -3  -8    0.95    0.37
  -8  -3   8    0.94    0.32
  -8   4   8    2.40    0.56
  -8   5   8    0.57    0.36
  -8   6   8    0.04    0.32
  -8   0   9    3.98    0.62
  -8   1   9    0.51    0.33
  -8  -1   9    0.87    0.34
   8  -1  -9    0.39    0.29
  -8   2   9    3.48    0.65
  -8  -2   9    1.59    0.40
   8  -2  -9    2.41    0.49
  -8   3   9    0.15    0.31
  -8   4   9    0.04    0.24
  -8   5   9   -0.04    0.27
  -8   0  10    0.13    0.29
  -8   1  10    1.26    0.42
  -8  -1  10    0.94    0.37
  -8   2  10    1.33    0.48
  -8   3  10   -0.30    0.24
  -8   0  11    1.16    0.42
  -9   0   0    0.20    0.14
  -9  -1   0   28.67    0.96
  -9   1   0   29.25    0.96
  -9  -1   0   29.68    0.87
  -9  -2   0   23.87    0.80
   9  -2   0   24.17    0.99
  -9   2   0   22.20    0.85
  -9  -2   0   21.74    0.84
  -9   3   0    9.10    0.55
   9  -3   0    9.19    0.63
  -9  -3   0   10.31    0.55
  -9  -3   0    9.62    0.57
  -9   4   0    0.61    0.21
  -9  -4   0    0.50    0.21
   9  -4   0    0.38    0.23
  -9  -4   0    0.58    0.21
   9  -5   0   -0.01    0.19
  -9  -5   0    0.43    0.22
  -9   5   0   -0.01    0.15
  -9  -5   0    0.28    0.20
  -9  -7   0    4.10    0.62
  -9  -8   0    0.68    0.37
  -9   0  -1    0.27    0.15
  -9   0   1    0.06    0.13
  -9   0   1    0.01    0.11
  -9   1   1    3.54    0.43
  -9  -1  -1    4.09    0.43
  -9   1  -1    3.98    0.40
  -9  -1   1    4.01    0.39
  -9  -1   1    4.41    0.46
  -9  -2  -1    2.55    0.37
  -9   2   1    1.12    0.26
   9  -2   1    2.33    0.37
  -9  -2   1    1.50    0.27
   9  -2  -1    1.29    0.30
  -9  -2   1    1.04    0.24
  -9   2  -1    1.64    0.27
   9  -3   1    0.22    0.18
  -9  -3  -1    0.70    0.23
  -9   3   1    0.20    0.16
  -9   3  -1    0.62    0.19
  -9  -3   1    0.41    0.17
   9  -3  -1    0.62    0.24
  -9  -3   1    0.77    0.22
   9  -4   1   -0.11    0.16
  -9   4   1    0.02    0.13
  -9  -4  -1    0.37    0.19
   9  -4  -1    0.01    0.17
  -9  -4   1    0.22    0.16
  -9  -4   1    0.20    0.17
  -9   4  -1    0.22    0.15
  -9   5   1    1.17    0.31
   9  -5   1    0.48    0.24
  -9   5  -1    0.87    0.25
   9  -5  -1    1.36    0.39
  -9  -5   1    1.29    0.33
  -9  -5   1    0.72    0.24
  -9   6   1    1.25    0.32
  -9  -6  -1    0.54    0.23
   9  -6  -1    1.01    0.35
  -9  -6   1    1.11    0.31
  -9  -6   1    1.43    0.38
  -9  -7  -1    0.87    0.29
  -9   7   1    0.63    0.27
  -9  -7   1    0.95    0.36
  -9  -8  -1    0.50    0.27
  -9  -8   1    0.49    0.37
  -9   0   2   -0.01    0.11
  -9   0   2    0.01    0.09
  -9   0  -2    0.07    0.12
  -9   1   2   17.91    0.81
  -9  -1  -2   16.98    0.73
  -9  -1   2   18.50    0.70
  -9  -1   2   16.96    0.75
  -9   1  -2   17.21    0.70
  -9  -2  -2    1.06    0.26
  -9  -2  -2    1.04    0.19
  -9   2   2    0.70    0.24
   9  -2   2    1.21    0.29
  -9  -2   2    0.93    0.23
  -9   2  -2    1.20    0.23
  -9  -2   2    1.01    0.24
  -9  -3  -2   28.75    0.87
  -9   3   2   27.56    1.10
  -9  -3  -2   26.52    1.04
   9  -3   2   28.59    1.05
   9  -3  -2   29.53    1.20
  -9   3  -2   29.65    0.90
  -9  -3   2   28.36    0.99
  -9  -3   2   28.98    1.00
   9  -4   2    0.89    0.27
  -9  -4  -2    1.08    0.29
  -9  -4  -2    1.07    0.23
  -9   4   2    1.03    0.29
   9  -4  -2    0.71    0.27
  -9  -4   2    1.01    0.25
  -9  -4   2    0.87    0.27
  -9   4  -2    1.10    0.22
  -9   5   2    1.91    0.39
   9  -5   2    2.23    0.41
  -9  -5  -2    1.69    0.31
  -9  -5   2    2.28    0.38
  -9  -5   2    2.63    0.46
   9  -5  -2    1.84    0.42
  -9  -6  -2    2.07    0.38
  -9   6   2    2.26    0.43
   9  -6  -2    2.21    0.49
  -9  -6   2    2.75    0.43
  -9  -6   2    2.57    0.49
  -9   7   2    0.07    0.23
  -9  -7  -2    0.37    0.23
  -9  -7   2    0.35    0.33
  -9  -8  -2    3.35    0.52
  -9  -8   2    2.82    0.57
  -9   0  -3    0.07    0.11
  -9   0   3   -0.05    0.13
  -9   0   3    0.00    0.10
  -9   1   3   11.64    0.55
  -9  -1  -3   10.49    0.59
  -9   1   3   11.36    0.67
  -9  -1   3    9.55    0.59
  -9   1  -3   10.12    0.52
  -9  -1   3   10.19    0.54
   9  -1  -3   10.61    0.69
  -9   2   3    2.23    0.39
  -9  -2  -3    2.40    0.37
   9  -2   3    2.95    0.40
  -9   2  -3    2.68    0.32
  -9  -2   3    2.50    0.34
  -9  -2   3    2.66    0.39
   9  -3   3    4.86    0.49
  -9   3   3    4.44    0.55
  -9  -3  -3    5.02    0.31
  -9   3  -3    4.70    0.35
  -9  -3   3    4.35    0.48
  -9  -3   3    4.71    0.48
  -9  -4  -3    0.48    0.15
  -9   4   3    0.55    0.26
   9  -4   3    0.38    0.19
  -9  -4   3    0.23    0.18
  -9  -4   3    0.12    0.17
   9  -5   3    0.34    0.20
  -9   5   3    0.84    0.30
  -9  -5  -3    0.47    0.18
  -9  -5   3    0.83    0.28
  -9  -5   3    0.58    0.22
   9  -5  -3    0.47    0.26
  -9  -6  -3    0.92    0.25
  -9   6   3    0.85    0.31
  -9  -6   3    1.97    0.34
  -9  -6   3    1.58    0.38
   9  -6  -3    2.05    0.50
  -9  -7  -3    0.71    0.26
  -9   7   3   -0.03    0.24
  -9  -7   3    0.26    0.30
  -9  -8  -3    0.21    0.24
  -9   8   3   -0.08    0.25
   9  -8  -3    0.07    0.28
  -9  -8   3    0.09    0.34
   9   0  -4    0.16    0.18
  -9   0   4   -0.07    0.10
  -9   0  -4   -0.12    0.11
  -9   0   4   -0.05    0.13
   9   0  -4   -0.09    0.10
  -9  -1  -4    0.58    0.21
  -9   1   4    0.76    0.21
  -9   1   4    0.38    0.20
   9   1  -4    0.93    0.20
   9  -1  -4    0.79    0.19
  -9   1  -4    0.94    0.21
  -9  -1   4    0.75    0.20
  -9  -1   4    0.88    0.25
   9  -1  -4    0.92    0.30
   9   2  -4    2.22    0.30
   9  -2   4    2.82    0.37
  -9   2   4    2.50    0.44
  -9   2  -4    2.73    0.33
  -9  -2   4    2.82    0.38
   9  -2  -4    2.77    0.32
  -9  -2   4    3.32    0.45
   9  -2  -4    3.22    0.49
  -9   3   4   18.22    0.96
   9  -3   4   18.87    0.76
  -9  -3   4   18.74    0.83
  -9  -3   4   19.26    0.84
  -9   3  -4   19.31    0.68
   9  -4   4    0.96    0.25
  -9   4   4    1.12    0.35
  -9  -4  -4    1.11    0.17
  -9  -4   4    0.58    0.24
  -9  -4   4    1.06    0.26
  -9   5   4    5.62    0.71
  -9  -5  -4    3.82    0.30
  -9  -5   4    3.69    0.47
  -9  -5   4    4.84    0.58
   9  -5  -4    3.82    0.61
  -9   6   4    0.30    0.25
  -9  -6  -4    0.40    0.17
  -9  -6   4    0.70    0.29
  -9   7   4    0.74    0.34
  -9  -7  -4    0.83    0.24
  -9  -7   4    0.96    0.37
   9  -7  -4    1.10    0.33
  -9   8   4    0.82    0.39
  -9  -8  -4    0.62    0.24
  -9  -8   4    1.61    0.49
   9  -8  -4    0.98    0.38
   9   0  -5   -0.11    0.15
  -9   0   5   -0.12    0.11
  -9   0   5    0.00    0.18
   9   1  -5    1.88    0.38
  -9   1   5    2.36    0.33
  -9   1   5    2.26    0.42
  -9  -1   5    2.26    0.33
   9  -1  -5    2.56    0.44
  -9  -1   5    2.27    0.40
  -9   2   5    0.25    0.23
   9  -2   5    0.35    0.18
   9  -2  -5    0.27    0.20
  -9  -2   5    0.00    0.17
  -9  -2   5    0.57    0.20
  -9   3   5    1.47    0.39
  -9  -3   5    1.49    0.32
   9  -3  -5    1.06    0.34
  -9  -3   5    1.94    0.36
  -9   4   5    1.34    0.36
   9  -4  -5    0.53    0.30
  -9  -4   5    0.91    0.27
  -9  -4   5    1.14    0.31
  -9   5   5    0.46    0.27
  -9  -5   5    0.10    0.21
   9  -5  -5    0.09    0.22
  -9  -5   5    0.17    0.19
   9  -5  -5    0.20    0.18
  -9   6   5    0.18    0.29
  -9  -6   5    0.80    0.31
   9  -6  -5    0.41    0.22
  -9   7   5   -0.09    0.23
   9  -7  -5    0.15    0.23
  -9  -7   5   -0.36    0.29
  -9   0   6    0.34    0.23
   9   0  -6    0.03    0.20
  -9   1   6   25.30    1.19
   9   1  -6   25.40    1.13
   9  -1  -6   24.61    1.14
  -9  -1   6   25.16    1.11
  -9   2   6    2.21    0.45
   9  -2  -6    0.59    0.31
  -9  -2   6    1.24    0.33
  -9   3   6    6.72    0.77
  -9  -3   6    7.75    0.59
   9  -3  -6    8.67    0.91
   9  -3  -6    8.30    0.37
  -9   4   6    2.30    0.54
   9  -4  -6    1.79    0.45
   9  -4  -6    2.43    0.29
  -9  -4   6    2.81    0.43
  -9   5   6   -0.29    0.15
   9  -5  -6    0.08    0.25
   9  -5  -6    0.19    0.16
  -9   6   6    0.21    0.29
   9  -6  -6    0.56    0.21
  -9   7   6    0.12    0.31
   9  -7  -6    0.97    0.28
   9   0  -7    0.12    0.25
  -9   0   7    0.05    0.21
   9   1  -7    8.20    0.65
  -9   1   7    7.40    0.79
   9  -1  -7    6.56    0.72
  -9  -1   7    7.89    0.80
  -9   2   7    2.46    0.50
   9  -2  -7    1.31    0.41
  -9  -2   7    1.58    0.36
  -9   3   7    1.31    0.40
   9  -3  -7    0.78    0.33
  -9  -3   7    1.27    0.34
  -9   4   7   -0.22    0.22
   9  -4  -7    0.02    0.24
  -9   5   7    0.13    0.26
  -9   6   7    0.22    0.32
  -9   0   8   -0.11    0.18
   9   0  -8    0.07    0.22
  -9   1   8    1.65    0.45
   9  -1  -8    0.84    0.32
  -9  -1   8    1.45    0.40
  -9   2   8    0.18    0.29
   9  -2  -8    0.15    0.27
  -9  -2   8    0.49    0.30
  -9   3   8    3.79    0.65
   9  -3  -8    3.83    0.65
  -9  -3   8    4.05    0.58
  -9   4   8    1.41    0.45
   9  -4  -8    2.12    0.54
  -9   5   8    0.63    0.39
   9   0  -9   -0.11    0.22
  -9   0   9    0.06    0.24
  -9   1   9   -0.05    0.24
  -9  -1   9   -0.04    0.22
   9  -1  -9   -0.17    0.23
  -9   2   9    0.86    0.42
   9  -2  -9    0.69    0.33
  -9  -2   9    0.12    0.27
  -9   3   9    0.09    0.28
   9  -3  -9    0.38    0.31
  -9   4   9    0.14    0.29
  -9   0  10   -0.13    0.28
  -9   1  10    1.81    0.48
  -9  -1  10    0.59    0.34
  -9   2  10    0.45    0.35
   9  -2 -10    0.40    0.34
  -9   3  10    0.77    0.44
 -10   0   0    9.17    0.54
 -10   1   0    3.16    0.40
 -10  -1   0    3.16    0.39
 -10  -1   0    2.77    0.34
 -10   2   0    3.65    0.43
  10  -2   0    3.40    0.48
 -10  -2   0    4.11    0.47
 -10  -2   0    4.92    0.46
 -10  -3   0    7.91    0.52
 -10  -3   0    8.28    0.55
 -10   3   0    8.46    0.55
  10  -3   0    7.73    0.63
  10  -4   0   21.44    1.04
 -10   4   0   22.71    0.93
 -10  -4   0   21.00    0.94
 -10  -4   0   21.62    0.89
 -10   5   0   17.94    0.86
  10  -5   0   18.64    1.00
 -10  -5   0   17.59    0.86
 -10  -5   0   17.95    0.90
 -10  -6   0    1.96    0.40
  10  -6   0    0.66    0.31
 -10  -7   0    0.59    0.30
 -10  -8   0   -0.05    0.25
 -10   0   1    5.78    0.40
 -10   0  -1    4.43    0.45
 -10   0   1    5.06    0.51
 -10  -1  -1    3.95    0.45
 -10   1   1    3.63    0.43
 -10  -1   1    3.13    0.40
 -10   1  -1    5.17    0.50
 -10  -1   1    3.61    0.38
  10  -2   1   17.47    0.85
 -10  -2  -1   17.65    0.79
 -10   2   1   15.94    0.78
 -10  -2   1   18.00    0.79
 -10  -2   1   17.89    0.72
 -10   2  -1   17.95    0.74
  10  -2  -1   17.03    0.89
 -10  -3  -1    0.14    0.15
 -10   3   1    0.07    0.14
  10  -3   1   -0.03    0.17
  10  -3  -1    0.12    0.19
 -10  -3   1    0.26    0.16
 -10  -3   1    0.18    0.17
 -10   3  -1    0.26    0.16
 -10  -4  -1   12.68    0.75
  10  -4   1   13.28    0.78
 -10   4   1   12.23    0.72
  10  -4  -1   12.02    0.82
 -10  -4   1   12.39    0.69
 -10  -4   1   12.79    0.70
 -10   4  -1   12.22    0.65
 -10   5   1    1.94    0.38
  10  -5   1    1.60    0.40
 -10  -5  -1    1.99    0.35
 -10  -5  -1    2.51    0.46
 -10   5  -1    1.64    0.33
 -10  -5   1    2.24    0.40
  10  -5  -1    1.15    0.38
 -10  -5   1    1.85    0.38
  10  -6   1    4.51    0.61
 -10  -6  -1    4.56    0.54
 -10   6   1    4.57    0.58
 -10  -6   1    4.18    0.59
  10  -6  -1    5.24    0.71
 -10  -6   1    3.53    0.50
 -10  -7  -1    0.40    0.25
 -10   7   1    0.63    0.28
 -10  -7   1    0.50    0.34
 -10  -8  -1    0.61    0.29
 -10  -8   1    1.39    0.46
 -10   0   2   10.08    0.61
 -10   0  -2    8.88    0.54
 -10   0   2    9.64    0.52
 -10   1   2    7.97    0.57
 -10  -1  -2    7.51    0.50
 -10   1  -2    7.68    0.49
 -10  -1   2    7.67    0.52
 -10  -1   2    8.01    0.49
  10  -2   2    2.86    0.42
 -10  -2  -2    2.81    0.31
 -10  -2  -2    3.43    0.45
 -10   2   2    3.24    0.43
 -10  -2   2    3.34    0.39
 -10   2  -2    3.39    0.39
 -10  -2   2    2.45    0.36
 -10   3   2    4.39    0.55
 -10  -3  -2    4.20    0.39
  10  -3   2    4.95    0.55
 -10  -3  -2    4.46    0.54
 -10  -3   2    5.59    0.56
  10  -3  -2    3.90    0.55
 -10  -3   2    4.66    0.50
 -10   3  -2    4.63    0.37
 -10   4   2    0.11    0.16
 -10  -4  -2    0.13    0.18
 -10  -4  -2    0.16    0.14
  10  -4   2    0.09    0.18
  10  -4  -2    0.35    0.27
 -10   4  -2    0.28    0.15
 -10  -4   2    0.21    0.18
 -10  -4   2    0.32    0.19
 -10   5   2    9.95    0.72
  10  -5   2    9.52    0.67
 -10  -5  -2   10.00    0.59
 -10  -5   2    9.01    0.62
 -10  -5   2    8.96    0.68
  10  -5  -2    9.38    0.94
 -10  -6  -2    1.59    0.34
 -10   6   2    2.03    0.44
  10  -6   2    2.12    0.44
  10  -6  -2    1.97    0.46
 -10  -6   2    3.41    0.49
 -10  -6   2    3.08    0.52
 -10   7   2    0.17    0.24
 -10  -7  -2    0.05    0.21
 -10  -7   2    0.05    0.28
 -10  -8  -2    1.43    0.39
 -10  -8   2    3.06    0.61
 -10   0  -3   26.94    0.98
 -10   0   3   27.78    0.92
 -10   0   3   27.21    1.09
 -10  -1  -3    0.61    0.21
 -10   1   3    0.28    0.20
 -10   1   3    0.64    0.20
  10  -1  -3    0.68    0.28
 -10  -1   3    0.50    0.18
 -10  -1   3    0.56    0.22
 -10   1  -3    0.50    0.18
  10  -2   3   18.73    0.86
 -10   2   3   16.58    0.88
 -10  -2  -3   19.73    0.89
 -10   2  -3   19.20    0.75
 -10  -2   3   19.14    0.79
 -10  -2   3   18.55    0.85
 -10  -3  -3    2.46    0.41
 -10  -3  -3    2.46    0.27
  10  -3   3    2.37    0.38
 -10   3   3    1.71    0.40
 -10   3  -3    2.38    0.32
 -10  -3   3    1.54    0.31
 -10  -3   3    1.35    0.29
 -10  -4  -3    2.42    0.30
  10  -4   3    2.45    0.40
 -10   4   3    2.45    0.48
 -10  -4   3    1.81    0.34
 -10  -4   3    1.94    0.37
  10  -4  -3    3.16    0.53
 -10  -5  -3    0.40    0.17
  10  -5   3    0.23    0.22
 -10   5   3    0.49    0.27
 -10  -5   3    0.58    0.23
 -10  -5   3    0.29    0.22
  10  -5  -3    0.71    0.33
 -10  -6  -3    1.37    0.29
 -10   6   3    1.50    0.42
  10  -6  -3    2.29    0.56
 -10  -6   3    1.69    0.36
 -10  -6   3    0.99    0.38
 -10   7   3    0.70    0.34
 -10  -7  -3    0.58    0.25
 -10  -7   3    0.55    0.35
 -10   8   3    1.79    0.49
 -10  -8  -3    1.09    0.31
  10  -8  -3    1.17    0.40
 -10  -8   3    1.40    0.48
  10   0  -4   32.32    1.31
  10   0  -4   34.28    0.99
 -10   0   4   33.25    1.27
 -10   0  -4   34.48    1.15
 -10   0   4   33.58    1.05
 -10   1   4    2.08    0.32
 -10   1   4    1.63    0.36
 -10  -1  -4    1.99    0.36
 -10   1  -4    2.00    0.33
 -10  -1   4    2.48    0.41
  10  -1  -4    2.05    0.43
  10  -1  -4    2.43    0.35
 -10  -1   4    2.05    0.32
 -10   2   4    0.53    0.26
 -10  -2   4    1.05    0.26
 -10   2  -4    1.19    0.25
  10  -2  -4    1.16    0.34
 -10  -2   4    0.89    0.27
 -10   3   4    2.78    0.48
  10  -3   4    3.50    0.43
  10  -3  -4    3.86    0.61
 -10   3  -4    3.42    0.38
 -10  -3   4    3.45    0.47
 -10  -3   4    3.49    0.46
 -10   4   4    1.01    0.35
  10  -4   4    0.50    0.22
 -10  -4   4    0.81    0.28
 -10  -4   4    1.03    0.27
 -10   5   4    4.24    0.62
 -10  -5  -4    4.33    0.33
  10  -5  -4    3.07    0.58
 -10  -5   4    5.56    0.63
 -10  -5   4    5.34    0.58
 -10   6   4    0.35    0.27
 -10  -6  -4    0.66    0.20
  10  -6  -4    0.19    0.35
 -10  -6   4    0.17    0.27
 -10   7   4   -0.12    0.22
 -10  -7  -4   -0.10    0.16
  10  -7  -4   -0.18    0.22
 -10  -7   4    0.02    0.31
 -10   8   4    0.23    0.32
 -10  -8  -4   -0.18    0.18
 -10  -8   4    0.29    0.39
  10  -8  -4    0.43    0.30
 -10   0   5    6.18    0.66
 -10   0   5    7.05    0.49
  10   0  -5    7.71    0.80
 -10   1   5    3.81    0.44
 -10   1   5    3.47    0.53
  10  -1  -5    3.29    0.53
 -10  -1   5    3.50    0.42
 -10  -1   5    4.31    0.57
 -10   1  -5    4.02    0.48
 -10   2   5   11.59    0.80
  10  -2  -5   11.92    0.83
 -10   2  -5   11.09    0.60
 -10  -2   5   11.88    0.74
 -10  -2   5   12.30    0.67
 -10   3   5    3.39    0.55
 -10  -3   5    3.08    0.45
 -10  -3   5    4.04    0.54
  10  -3  -5    2.27    0.46
 -10   4   5    4.33    0.66
  10  -4  -5    5.47    0.75
 -10  -4   5    4.65    0.55
 -10  -4   5    4.52    0.56
 -10   5   5    1.21    0.38
 -10  -5   5    0.50    0.24
 -10  -5   5    1.20    0.36
  10  -5  -5    0.74    0.30
 -10   6   5    1.26    0.43
  10  -6  -5    1.23    0.32
 -10  -6   5    1.68    0.46
 -10   7   5    0.22    0.31
  10  -7  -5   -0.13    0.23
 -10  -7   5    0.09    0.36
 -10   0   6   42.87    1.58
  10   0  -6   45.58    1.61
  10   1  -6    2.83    0.51
 -10   1   6    3.35    0.56
 -10  -1   6    2.39    0.47
  10  -1  -6    3.35    0.56
 -10   2   6    3.08    0.53
  10  -2  -6    4.60    0.65
 -10  -2   6    4.75    0.59
 -10   3   6   -0.03    0.20
 -10  -3   6    0.16    0.20
  10  -3  -6    0.22    0.28
 -10   4   6    2.35    0.54
  10  -4  -6    1.61    0.46
  10  -4  -6    2.27    0.30
 -10  -4   6    2.15    0.40
 -10   5   6    0.91    0.38
  10  -5  -6    0.05    0.18
  10  -5  -6    0.37    0.29
 -10   6   6    0.16    0.31
  10  -6  -6   -0.01    0.19
 -10   7   6    1.09    0.46
  10  -7  -6    1.43    0.34
  10   0  -7    3.34    0.55
 -10   0   7    4.01    0.63
  10   1  -7    0.46    0.28
 -10   1   7    0.42    0.29
  10  -1  -7    0.40    0.28
 -10  -1   7    0.20    0.25
 -10   2   7    1.63    0.42
  10   2  -7    2.49    0.49
  10  -2  -7    2.46    0.52
 -10  -2   7    2.16    0.46
 -10   3   7    0.06    0.20
  10  -3  -7    0.01    0.26
 -10  -3   7    0.03    0.22
 -10   4   7    2.07    0.49
  10  -4  -7    2.08    0.53
 -10   5   7    0.00    0.27
  10  -5  -7   -0.17    0.23
 -10   6   7    1.22    0.46
 -10   0   8    1.06    0.36
  10   0  -8    1.92    0.50
 -10   1   8    1.19    0.38
  10   1  -8    0.99    0.34
 -10  -1   8    2.64    0.52
  10  -1  -8    1.65    0.42
 -10   2   8    0.75    0.36
  10  -2  -8    0.33    0.27
 -10  -2   8    0.45    0.29
 -10   3   8    0.66    0.36
  10  -3  -8    0.25    0.29
 -10  -3   8    0.58    0.29
 -10   4   8    0.39    0.36
  10  -4  -8    0.69    0.34
 -10   5   8   -0.05    0.27
 -10   0   9    1.89    0.49
 -10   1   9    0.12    0.29
  10  -1  -9   -0.03    0.21
 -10  -1   9   -0.10    0.20
 -10   2   9    1.92    0.53
 -10  -2   9    0.96    0.35
  10  -2  -9    0.46    0.33
 -10   3   9    0.34    0.33
  10  -3  -9    0.44    0.31
 -10   4   9    0.41    0.30
 -10   0  10    3.27    0.62
 -10   1  10    0.11    0.31
 -10  -1  10    1.17    0.44
 -10   2  10    0.16    0.34
  10  -2 -10   -0.02    0.28
 -11   0   0    0.63    0.20
 -11  -1   0   32.19    1.10
 -11   1   0   31.42    1.11
 -11  -1   0   30.98    0.98
 -11  -2   0    1.67    0.29
  11  -2   0    1.93    0.42
 -11  -2   0    1.78    0.32
 -11   2   0    1.39    0.28
 -11   3   0   14.51    0.75
  11  -3   0   14.40    0.87
 -11  -3   0   12.58    0.66
 -11  -3   0   14.90    0.77
 -11  -4   0   34.06    1.16
  11  -4   0   32.40    1.35
 -11   4   0   34.09    1.21
 -11  -4   0   33.05    1.25
 -11   5   0   -0.16    0.15
  11  -5   0   -0.12    0.22
 -11  -5   0    0.30    0.21
 -11  -5   0   -0.33    0.17
 -11  -6   0    3.48    0.55
 -11  -6   0    2.83    0.49
  11  -6   0    3.35    0.59
 -11  -7   0   -0.22    0.22
 -11  -8   0   -0.10    0.25
 -11   0   1   -0.25    0.11
 -11   0   1    0.08    0.13
 -11   0  -1   -0.02    0.12
 -11  -1  -1   48.01    1.42
 -11   1  -1   48.94    1.39
 -11  -1   1   48.59    1.45
 -11  -1   1   49.25    1.31
  11  -2   1    3.21    0.51
 -11   2   1    2.16    0.36
 -11  -2  -1    2.92    0.40
 -11  -2   1    2.82    0.42
  11  -2  -1    2.28    0.44
 -11  -2   1    3.41    0.41
 -11   2  -1    2.64    0.37
 -11   3   1   10.57    0.67
  11  -3   1   11.62    0.75
 -11  -3  -1   10.19    0.66
 -11  -3   1   10.54    0.64
 -11  -3   1   10.74    0.63
 -11   3  -1    9.75    0.58
  11  -3  -1   10.18    0.74
 -11   4   1    1.45    0.34
 -11  -4  -1    0.83    0.28
  11  -4   1    1.30    0.36
 -11   4  -1    0.39    0.20
 -11  -4   1    1.30    0.31
 -11  -4   1    1.28    0.32
  11  -4  -1    1.56    0.40
 -11   5   1    3.11    0.49
 -11  -5  -1    3.05    0.44
 -11  -5  -1    3.41    0.54
  11  -5   1    2.53    0.46
 -11  -5   1    2.12    0.44
 -11  -5   1    3.36    0.50
  11  -5  -1    2.07    0.49
  11  -6   1    1.24    0.41
 -11   6   1    1.08    0.35
 -11  -6  -1    0.67    0.25
  11  -6  -1    0.65    0.33
 -11  -6   1    0.76    0.30
 -11  -6   1    0.38    0.28
 -11   7   1    0.52    0.35
 -11  -7  -1   -0.06    0.22
 -11  -7   1   -0.01    0.25
 -11  -8  -1    0.35    0.29
 -11  -8   1    0.35    0.32
 -11   0  -2    0.02    0.12
 -11   0   2    0.08    0.14
 -11   0   2   -0.15    0.10
 -11  -1  -2    1.99    0.33
 -11   1   2    2.18    0.39
 -11  -1   2    2.19    0.34
 -11   1  -2    3.39    0.43
 -11  -1   2    2.48    0.40
 -11   2   2    3.84    0.51
  11  -2   2    3.30    0.48
 -11  -2  -2    3.06    0.33
 -11  -2  -2    2.98    0.43
 -11  -2   2    3.56    0.44
 -11  -2   2    2.29    0.37
 -11   2  -2    3.67    0.44
 -11  -3  -2    5.67    0.62
 -11   3   2    4.90    0.57
  11  -3   2    4.71    0.57
 -11  -3  -2    4.46    0.43
 -11  -3   2    5.79    0.57
 -11  -3   2    4.06    0.49
 -11   3  -2    4.96    0.49
  11  -3  -2    4.52    0.62
 -11  -4  -2    5.21    0.61
 -11   4   2    7.75    0.77
  11  -4   2    7.69    0.73
 -11  -4  -2    6.81    0.47
  11  -4  -2    7.87    0.84
 -11  -4   2    7.18    0.57
 -11  -4   2    6.97    0.55
 -11   4  -2    7.53    0.50
 -11   5   2    0.79    0.29
  11  -5   2    0.20    0.24
 -11  -5  -2    0.52    0.22
 -11  -5   2    0.42    0.22
  11  -5  -2    0.10    0.27
 -11  -5   2    0.75    0.29
  11  -6   2    2.37    0.46
 -11   6   2    1.92    0.45
 -11  -6  -2    1.83    0.37
  11  -6  -2    1.63    0.45
 -11  -6   2    1.69    0.39
 -11  -6   2    1.57    0.41
 -11   7   2    0.74    0.34
 -11  -7  -2    1.07    0.31
 -11  -7   2    0.71    0.34
 -11  -7   2    1.16    0.43
 -11  -8  -2   -0.06    0.25
 -11  -8   2    0.56    0.43
 -11   0   3   -0.12    0.11
 -11   0  -3    0.01    0.14
 -11   0   3   -0.04    0.12
 -11   1   3    0.68    0.21
 -11   1   3    0.16    0.16
 -11  -1  -3    1.03    0.27
 -11  -1   3    0.62    0.22
  11  -1  -3    1.16    0.34
 -11  -1   3    0.72    0.24
 -11   1  -3    0.78    0.22
 -11   2   3    2.01    0.40
 -11  -2  -3    2.87    0.45
 -11  -2   3    2.39    0.37
 -11   2  -3    2.46    0.35
 -11  -2   3    2.98    0.45
  11  -3   3   12.37    0.71
 -11   3   3    9.66    0.72
 -11  -3  -3   11.24    0.50
 -11  -3  -3   10.55    0.71
 -11  -3   3   10.33    0.66
 -11  -3   3   10.53    0.66
 -11   3  -3   11.24    0.59
 -11   4   3    2.30    0.47
 -11  -4  -3    1.79    0.27
  11  -4   3    2.23    0.41
 -11  -4   3    2.09    0.40
  11  -4  -3    1.90    0.47
 -11  -4   3    1.53    0.33
 -11   4  -3    1.95    0.34
  11  -5   3    4.25    0.56
 -11  -5  -3    3.83    0.42
 -11   5   3    4.46    0.64
 -11  -5   3    4.18    0.59
 -11  -5   3    3.79    0.49
  11  -5  -3    3.00    0.57
 -11  -6  -3    1.98    0.36
 -11   6   3    1.36    0.39
 -11  -6   3    1.81    0.45
 -11  -6   3    1.29    0.34
  11  -6  -3    1.85    0.51
 -11   7   3    0.73    0.36
 -11  -7  -3    0.49    0.23
 -11  -7   3    0.28    0.32
 -11  -8  -3    0.54    0.28
 -11   8   3    0.78    0.39
 -11  -8   3    0.70    0.43
 -11   0   4    0.22    0.16
 -11   0  -4   -0.03    0.10
  11   0  -4   -0.11    0.19
 -11   0   4    0.05    0.17
 -11   1   4    5.42    0.63
 -11   1   4    7.20    0.50
 -11  -1  -4    6.54    0.64
 -11   1  -4    7.98    0.54
  11  -1  -4    8.58    0.88
 -11  -1   4    7.03    0.50
 -11  -1   4    6.90    0.71
 -11   2   4    3.50    0.56
 -11  -2  -4    2.97    0.46
 -11  -2   4    2.31    0.37
 -11   2  -4    3.13    0.41
  11  -2  -4    2.96    0.50
 -11  -2   4    2.15    0.39
 -11   3   4    7.37    0.79
  11  -3   4    6.06    0.58
 -11   3  -4    7.24    0.47
 -11  -3   4    7.15    0.57
 -11  -3   4    7.34    0.57
  11  -3  -4    7.72    0.87
  11  -4   4    7.26    0.55
 -11   4   4    5.94    0.73
 -11  -4   4    7.24    0.57
  11  -4  -4    6.51    0.80
 -11  -4   4    8.01    0.76
 -11   5   4    0.93    0.37
 -11  -5  -4    1.33    0.22
 -11  -5   4    1.10    0.33
  11  -5  -4    1.40    0.44
 -11  -5   4    0.85    0.34
 -11   6   4    0.11    0.26
 -11  -6  -4    0.16    0.15
 -11  -6   4    0.27    0.28
  11  -6  -4    0.06    0.29
 -11   7   4    0.30    0.28
 -11  -7  -4    0.20    0.19
 -11  -7   4   -0.26    0.29
 -11   0   5   -0.02    0.22
  11   0  -5    0.16    0.20
 -11   0   5    0.05    0.16
 -11   0  -5   -0.09    0.15
 -11   1   5    5.54    0.55
 -11   1   5    5.88    0.72
  11  -1  -5    7.18    0.80
 -11  -1   5    3.89    0.55
 -11  -1   5    4.53    0.50
 -11   1  -5    4.80    0.53
 -11   2   5    3.78    0.58
 -11  -2   5    4.20    0.55
 -11   2  -5    4.24    0.47
  11  -2  -5    4.82    0.68
 -11  -2   5    4.85    0.54
 -11   3   5    5.42    0.72
  11  -3  -5    4.80    0.70
 -11  -3   5    4.74    0.56
 -11   3  -5    5.51    0.42
 -11  -3   5    5.69    0.67
 -11   4   5    1.13    0.39
 -11  -4   5    0.96    0.31
  11  -4  -5    1.36    0.41
 -11  -4   5    0.93    0.30
 -11   5   5    1.80    0.49
 -11  -5   5    2.55    0.45
  11  -5  -5    3.01    0.61
 -11  -5   5    2.86    0.52
 -11   6   5    0.60    0.38
  11  -6  -5    0.08    0.30
 -11  -6   5    0.70    0.35
 -11   7   5    0.62    0.37
  11  -7  -5    0.02    0.24
 -11  -7   5    0.32    0.38
 -11   0   6   -0.02    0.18
  11   0  -6    0.07    0.22
 -11   1   6    3.85    0.60
  11   1  -6    3.69    0.57
  11  -1  -6    4.80    0.71
 -11  -1   6    5.24    0.66
 -11   2   6    2.10    0.45
  11  -2  -6    1.88    0.44
 -11  -2   6    2.01    0.44
 -11   3   6    0.72    0.33
 -11  -3   6    0.89    0.30
  11  -3  -6    0.84    0.35
 -11   4   6    1.00    0.41
 -11  -4   6    1.15    0.35
  11  -4  -6    1.59    0.46
 -11   5   6   -0.05    0.25
  11  -5  -6    0.27    0.19
  11  -5  -6   -0.24    0.22
 -11   6   6   -0.24    0.21
  11  -6  -6   -0.08    0.21
  11   0  -7    0.14    0.24
 -11   0   7   -0.19    0.20
  11   1  -7    2.29    0.48
 -11   1   7    3.05    0.58
 -11  -1   7    2.65    0.50
  11  -1  -7    1.78    0.41
 -11   2   7    1.14    0.40
  11  -2  -7    1.01    0.38
 -11  -2   7    2.05    0.46
 -11   3   7    0.21    0.25
 -11  -3   7    0.21    0.23
  11  -3  -7   -0.03    0.21
 -11   4   7    0.55    0.34
 -11  -4   7    0.63    0.32
  11  -4  -7    0.42    0.32
 -11   5   7    0.53    0.33
  11  -5  -7    0.54    0.36
 -11   6   7    0.16    0.31
 -11   0   8    0.15    0.24
  11   0  -8    0.20    0.25
  11   1  -8    3.84    0.63
 -11   1   8    3.23    0.61
  11  -1  -8    4.21    0.68
 -11  -1   8    1.84    0.44
 -11   2   8    0.37    0.29
  11   2  -8    0.25    0.27
  11  -2  -8   -0.18    0.28
 -11  -2   8    0.21    0.26
 -11   3   8    1.36    0.47
 -11  -3   8    0.99    0.39
  11  -3  -8    1.26    0.41
 -11   4   8    1.02    0.42
  11  -4  -8    0.48    0.34
 -11   5   8    0.25    0.34
  11  -5  -8    0.45    0.35
 -11   0   9    0.03    0.27
 -11   1   9    1.35    0.49
 -11  -1   9    1.49    0.45
  11  -1  -9    1.11    0.45
 -11   2   9    0.06    0.32
 -11  -2   9    0.05    0.27
 -11   3   9    0.13    0.31
  11  -3  -9   -0.17    0.27
 -11   0  10   -0.33    0.29
 -11   1  10    1.40    0.54
 -11  -1  10    2.79    0.61
 -12   0   0    7.64    0.55
 -12   1   0    0.11    0.15
 -12  -1   0    0.09    0.15
 -12  -1   0   -0.04    0.14
 -12   2   0    6.91    0.53
  12  -2   0    7.67    0.80
 -12  -2   0    7.73    0.57
 -12  -2   0    7.13    0.49
  12  -3   0    3.89    0.56
 -12  -3   0    4.65    0.50
 -12  -3   0    3.81    0.52
 -12   3   0    4.91    0.56
 -12   4   0   21.55    0.98
 -12  -4   0   21.04    1.01
  12  -4   0   20.83    1.12
 -12  -4   0   19.97    0.92
 -12  -5   0    6.67    0.73
  12  -5   0    6.14    0.75
 -12  -5   0    4.84    0.57
 -12   5   0    5.30    0.61
  12  -6   0    4.03    0.66
 -12  -6   0    4.88    0.60
 -12   6   0    4.49    0.57
 -12  -6   0    3.60    0.56
 -12  -7   0    0.54    0.34
 -12  -8   0    0.76    0.40
 -12   0   1    2.92    0.44
 -12   0   1    2.85    0.38
 -12   0  -1    2.86    0.42
 -12  -1  -1    2.20    0.38
 -12   1   1    1.87    0.35
 -12   1  -1    2.04    0.36
 -12  -1   1    2.25    0.38
 -12  -1   1    1.93    0.31
  12  -2   1    4.09    0.57
 -12   2   1    3.78    0.52
 -12  -2  -1    3.52    0.46
 -12  -2   1    5.08    0.58
  12  -2  -1    3.69    0.58
 -12  -2   1    4.51    0.47
 -12   2  -1    4.42    0.49
 -12   3   1    0.43    0.22
  12  -3   1    0.19    0.21
 -12  -3  -1    0.57    0.25
 -12  -3   1    0.36    0.20
 -12   3  -1    0.71    0.24
  12  -3  -1    0.97    0.35
 -12  -3   1    0.50    0.22
 -12   4   1    0.46    0.22
 -12  -4  -1    0.23    0.18
  12  -4   1   -0.29    0.20
 -12  -4  -1    0.35    0.23
 -12  -4   1    0.35    0.22
 -12  -4   1    0.34    0.23
 -12   4  -1    0.25    0.20
  12  -4  -1    0.11    0.28
 -12  -5  -1    0.17    0.22
  12  -5   1    0.18    0.24
 -12  -5  -1    0.17    0.19
 -12   5   1    0.11    0.24
 -12  -5   1    0.18    0.22
 -12  -5   1    0.20    0.23
  12  -5  -1    0.18    0.28
 -12   6   1    0.80    0.30
  12  -6   1    0.27    0.28
 -12  -6  -1   -0.03    0.17
 -12  -6   1    0.40    0.26
 -12  -6   1    0.61    0.32
  12  -6  -1    0.23    0.31
 -12  -7  -1    0.06    0.22
 -12  -7   1   -0.03    0.27
  12  -7  -1   -0.13    0.30
 -12  -8   1    0.50    0.35
 -12   0   2    1.76    0.31
 -12   0  -2    1.79    0.35
 -12   0   2    1.40    0.33
 -12  -1  -2    3.34    0.45
 -12   1   2    2.61    0.44
 -12  -1   2    3.53    0.43
 -12  -1   2    2.25    0.40
 -12   1  -2    2.43    0.38
 -12  -2  -2    6.02    0.65
  12  -2   2    4.48    0.59
 -12   2   2    4.41    0.56
 -12  -2   2    5.25    0.56
 -12  -2   2    4.20    0.52
 -12   2  -2    4.31    0.47
 -12  -3  -2    0.15    0.14
 -12  -3  -2    0.47    0.25
  12  -3   2    0.39    0.23
 -12   3   2    0.31    0.22
 -12   3  -2    0.22    0.19
 -12  -3   2    0.14    0.16
  12  -3  -2    0.20    0.24
 -12  -3   2    0.03    0.17
 -12  -4  -2    2.97    0.52
 -12  -4  -2    4.18    0.45
  12  -4   2    4.33    0.59
 -12   4   2    3.94    0.57
 -12  -4   2    4.87    0.58
 -12  -4   2    4.80    0.58
 -12   4  -2    3.51    0.44
  12  -4  -2    4.02    0.63
  12  -5   2    1.20    0.38
 -12   5   2    1.11    0.35
 -12  -5  -2    1.05    0.28
 -12  -5   2    0.77    0.31
 -12  -5   2    1.25    0.34
  12  -5  -2    0.36    0.30
  12  -6   2    0.51    0.30
 -12  -6  -2    0.28    0.21
 -12   6   2    0.43    0.28
  12  -6  -2    0.34    0.34
 -12  -6   2    0.25    0.27
 -12  -6   2    0.05    0.20
 -12  -7  -2    1.71    0.38
 -12   7   2    0.91    0.35
 -12  -7   2    1.62    0.47
 -12  -7   2    1.18    0.39
  12  -7  -2    1.11    0.45
 -12   0   3    3.00    0.41
 -12   0  -3    2.53    0.38
 -12   0   3    2.70    0.45
 -12  -1  -3    1.00    0.27
 -12   1   3    1.28    0.32
 -12  -1   3    1.08    0.31
 -12  -1   3    1.30    0.30
 -12   1  -3    0.65    0.22
 -12   2   3    5.74    0.70
 -12  -2  -3    4.69    0.56
 -12  -2   3    7.18    0.71
 -12   2  -3    6.04    0.58
 -12  -2   3    6.18    0.59
 -12   3   3    1.77    0.39
 -12  -3  -3    1.52    0.38
  12  -3   3    1.48    0.35
 -12  -3   3    1.41    0.33
 -12   3  -3    1.42    0.29
 -12  -3   3    1.35    0.33
  12  -3  -3    1.25    0.38
  12  -4   3    1.07    0.33
 -12   4   3    1.19    0.37
 -12  -4  -3    1.30    0.25
  12  -4  -3    1.55    0.42
 -12  -4   3    1.24    0.34
 -12  -4   3    1.64    0.37
  12  -5   3    1.05    0.35
 -12   5   3    1.48    0.39
 -12  -5  -3    0.97    0.24
 -12  -5   3    1.25    0.35
  12  -5  -3    0.87    0.39
 -12  -5   3    0.96    0.31
 -12   6   3    0.31    0.26
 -12  -6  -3    0.19    0.19
 -12  -6   3    0.03    0.21
  12  -6  -3    0.58    0.33
 -12  -6   3    0.46    0.30
 -12  -7  -3    0.31    0.24
 -12   7   3    0.69    0.36
 -12  -7   3    0.17    0.31
 -12   0   4    4.06    0.46
 -12   0  -4    3.42    0.49
 -12   0   4    4.04    0.59
  12   0  -4    4.00    0.61
 -12  -1  -4    2.10    0.41
 -12   1   4    1.75    0.33
 -12   1   4    1.67    0.40
 -12  -1   4    1.96    0.42
 -12   1  -4    1.42    0.32
  12  -1  -4    1.68    0.43
 -12  -1   4    2.01    0.36
 -12  -2  -4    2.29    0.42
 -12   2   4    1.96    0.43
 -12  -2   4    2.29    0.41
 -12  -2   4    1.74    0.38
  12  -2  -4    2.18    0.48
 -12   2  -4    2.17    0.37
 -12   3   4    0.56    0.27
  12  -3   4    0.43    0.24
 -12  -3   4    0.43    0.25
 -12  -3   4    0.46    0.26
 -12   4   4    1.91    0.46
 -12  -4   4    1.93    0.40
  12  -4  -4    2.03    0.50
 -12  -4   4    2.60    0.48
 -12  -5  -4    0.03    0.13
 -12   5   4    0.02    0.25
 -12  -5   4    0.37    0.27
 -12  -5   4    0.37    0.25
  12  -5  -4   -0.09    0.24
 -12   6   4    1.27    0.43
 -12  -6  -4    0.59    0.22
  12  -6  -4    1.13    0.46
 -12  -6   4    0.69    0.35
 -12   7   4    1.09    0.38
 -12  -7  -4    0.73    0.22
 -12  -7   4    0.62    0.41
 -12   0   5    6.29    0.72
 -12   0   5    5.97    0.59
  12   0  -5    8.22    0.90
 -12   0  -5    6.75    0.70
 -12   1   5    0.84    0.33
 -12   1   5    1.20    0.29
 -12   1  -5    0.87    0.28
 -12  -1   5    0.55    0.25
  12  -1  -5    0.86    0.34
 -12  -1   5    0.95    0.31
 -12   2   5    1.98    0.47
 -12   2  -5    1.33    0.30
  12  -2  -5    1.17    0.38
 -12  -2   5    1.63    0.37
 -12  -2   5    1.27    0.31
 -12   3   5    1.01    0.37
 -12  -3   5    0.49    0.27
  12  -3  -5    0.74    0.35
 -12  -3   5    1.01    0.35
 -12   4   5    1.05    0.37
 -12  -4   5    0.68    0.30
  12  -4  -5    0.41    0.33
 -12  -4   5    0.48    0.25
 -12   5   5    0.45    0.30
 -12  -5   5    0.29    0.25
  12  -5  -5   -0.13    0.20
 -12  -5   5    0.37    0.28
 -12   6   5    0.33    0.33
  12  -6  -5    0.19    0.28
 -12  -6   5    0.33    0.35
 -12   7   5   -0.24    0.27
 -12  -7   5   -0.42    0.36
  12  -7  -5   -0.04    0.24
 -12   0   6    4.65    0.65
  12   0  -6    7.09    0.82
  12   1  -6    0.87    0.35
 -12   1   6    1.23    0.39
 -12  -1   6    0.59    0.33
  12  -1  -6    0.52    0.34
 -12   2   6    5.77    0.77
 -12  -2   6    3.40    0.57
  12  -2  -6    5.86    0.81
 -12   3   6    1.39    0.43
 -12  -3   6    2.44    0.45
  12  -3  -6    2.25    0.52
 -12   4   6    1.76    0.48
 -12  -4   6    2.51    0.47
  12  -4  -6    1.16    0.41
 -12   5   6    0.39    0.32
  12  -5  -6    0.61    0.36
 -12   6   6    1.43    0.48
  12  -6  -6    1.93    0.36
  12   0  -7    0.51    0.29
 -12   0   7    0.59    0.32
 -12   1   7    0.21    0.25
  12   1  -7    0.55    0.32
  12  -1  -7    0.23    0.29
 -12  -1   7    0.43    0.30
  12   2  -7    0.81    0.35
 -12   2   7    1.35    0.45
  12  -2  -7    0.58    0.35
 -12  -2   7    0.42    0.30
 -12   3   7   -0.08    0.18
  12  -3  -7    0.23    0.29
 -12  -3   7    0.59    0.30
 -12   4   7   -0.57    0.22
  12  -4  -7    0.02    0.27
 -12  -4   7   -0.34    0.20
 -12   5   7    0.28    0.31
  12  -5  -7   -0.05    0.27
  12   0  -8    4.60    0.73
 -12   0   8    4.19    0.70
 -12   1   8    1.23    0.39
  12   1  -8    1.30    0.47
  12  -1  -8    1.97    0.51
 -12  -1   8    1.59    0.42
 -12   2   8    0.96    0.43
 -12  -2   8    1.36    0.44
  12  -2  -8    1.66    0.51
 -12   3   8    1.13    0.42
 -12  -3   8    0.77    0.33
  12  -3  -8    0.24    0.31
 -12   4   8    0.35    0.37
  12  -4  -8    0.64    0.37
 -12   0   9    0.22    0.32
  12   0  -9    0.58    0.37
 -12   1   9   -0.33    0.19
 -12  -1   9    0.09    0.30
 -12   2   9    0.03    0.32
  12  -2  -9    0.19    0.32
 -12  -2   9    0.21    0.27
 -12   3   9    0.38    0.35
  12  -3  -9    0.22    0.34
 -13   0   0    0.92    0.25
 -13  -1   0    9.17    0.56
 -13   1   0    7.65    0.58
 -13  -1   0    7.79    0.59
 -13  -2   0    9.75    0.60
 -13   2   0   10.41    0.67
 -13  -2   0    9.99    0.68
  13  -2   0   10.78    0.80
 -13  -3   0    0.21    0.21
 -13   3   0    0.27    0.21
  13  -3   0    1.03    0.34
 -13  -3   0    0.52    0.23
 -13  -4   0    0.06    0.18
 -13  -4   0    0.22    0.21
 -13   4   0    0.01    0.22
  13  -4   0    0.27    0.27
 -13  -5   0    6.00    0.65
  13  -5   0    4.70    0.66
 -13  -5   0    4.87    0.63
 -13   5   0    5.89    0.67
 -13   6   0    1.21    0.36
  13  -6   0    0.36    0.32
 -13  -6   0    0.92    0.37
 -13  -6   0    0.57    0.29
  13  -7   0    0.02    0.36
 -13  -7   0    0.40    0.33
 -13   0   1    0.06    0.16
 -13   0  -1   -0.07    0.11
 -13  -1  -1   11.53    0.71
 -13   1   1   13.91    0.79
 -13  -1   1   11.54    0.65
 -13   1  -1   11.97    0.70
 -13  -1   1   12.23    0.73
 -13   2   1    1.63    0.38
  13  -2   1    1.74    0.44
 -13  -2  -1    1.70    0.35
  13  -2  -1    2.52    0.50
 -13  -2   1    2.48    0.41
 -13  -2   1    2.19    0.36
 -13   2  -1    2.28    0.38
 -13   3   1    4.61    0.60
  13  -3   1    4.53    0.64
 -13  -3  -1    5.10    0.63
 -13   3  -1    4.32    0.52
  13  -3  -1    4.62    0.66
 -13  -3   1    4.65    0.58
 -13  -3   1    6.43    0.64
 -13  -4  -1    1.82    0.40
  13  -4   1    1.89    0.44
 -13   4   1    2.00    0.43
 -13  -4  -1    2.72    0.41
 -13  -4   1    2.91    0.48
 -13  -4   1    1.84    0.38
 -13   4  -1    2.21    0.40
  13  -4  -1    2.01    0.49
  13  -5   1    3.11    0.56
 -13  -5  -1    3.80    0.50
 -13   5   1    3.50    0.56
 -13  -5  -1    3.82    0.58
 -13  -5   1    3.55    0.53
 -13   5  -1    4.15    0.52
 -13  -5   1    3.96    0.56
  13  -5  -1    4.05    0.67
  13  -6   1    0.57    0.34
 -13   6   1    0.56    0.28
 -13  -6  -1    0.70    0.28
 -13  -6   1    0.62    0.32
  13  -6  -1   -0.15    0.30
 -13  -6   1    0.03    0.20
 -13  -7  -1    0.03    0.23
  13  -7   1    0.00    0.33
 -13  -7   1    0.30    0.32
  13  -7  -1    0.02    0.32
 -13   0   2    0.01    0.15
 -13   0  -2   -0.09    0.14
 -13   0   2    0.05    0.16
 -13   1   2    0.40    0.23
 -13  -1  -2    0.49    0.22
 -13  -1   2    0.37    0.20
 -13  -1   2    0.33    0.18
 -13   1  -2    0.19    0.18
 -13  -2  -2    1.00    0.30
  13  -2   2    1.01    0.35
 -13   2   2    0.62    0.26
 -13  -2   2    0.87    0.27
 -13   2  -2    1.21    0.28
 -13  -2   2    0.77    0.27
  13  -2  -2    1.10    0.37
  13  -3   2    7.81    0.81
 -13  -3  -2    7.00    0.47
 -13   3   2    6.33    0.69
 -13  -3  -2    6.11    0.69
 -13  -3   2    7.10    0.57
  13  -3  -2    5.96    0.78
 -13  -3   2    6.72    0.68
 -13   3  -2    6.73    0.52
 -13   4   2    3.48    0.57
  13  -4   2    4.99    0.68
 -13  -4  -2    4.87    0.50
 -13  -4  -2    5.22    0.66
 -13  -4   2    5.02    0.60
 -13  -4   2    5.44    0.65
 -13   4  -2    4.63    0.52
  13  -4  -2    4.89    0.74
 -13  -5  -2    0.58    0.23
 -13  -5  -2   -0.12    0.20
  13  -5   2    0.40    0.29
 -13   5   2    0.62    0.29
 -13  -5   2    0.87    0.36
  13  -5  -2    0.11    0.33
 -13  -5   2    0.16    0.20
 -13  -6  -2    0.00    0.20
 -13   6   2   -0.15    0.22
  13  -6   2    0.14    0.29
 -13  -6   2    0.01    0.23
  13  -6  -2    0.13    0.31
 -13  -6   2    0.12    0.27
 -13  -7  -2    0.33    0.24
 -13   7   2    0.32    0.30
  13  -7  -2   -0.07    0.34
 -13  -7   2    0.67    0.38
 -13  -7   2   -0.04    0.24
 -13   0   3   -0.03    0.19
 -13   0  -3    0.26    0.18
 -13   0   3   -0.29    0.14
 -13   1   3    7.14    0.76
 -13  -1  -3    6.43    0.70
 -13  -1   3    5.85    0.58
 -13   1  -3    6.65    0.63
 -13  -1   3    5.45    0.63
 -13   2   3    1.07    0.36
 -13  -2  -3    1.01    0.30
 -13   2  -3    0.56    0.22
 -13  -2   3    0.81    0.26
 -13  -2   3    0.43    0.26
 -13  -3  -3    1.47    0.38
 -13   3   3    2.77    0.53
  13  -3   3    1.66    0.41
  13  -3  -3    1.34    0.41
 -13  -3   3    1.58    0.37
 -13  -3   3    2.08    0.41
 -13   3  -3    2.01    0.36
 -13  -4  -3    0.83    0.35
  13  -4   3    0.45    0.27
 -13   4   3    0.80    0.31
 -13  -4  -3    0.58    0.19
 -13  -4   3    0.34    0.27
 -13  -4   3    1.00    0.31
  13  -4  -3    0.09    0.24
 -13   5   3    1.92    0.46
 -13  -5  -3    1.53    0.29
  13  -5   3    1.57    0.40
 -13  -5   3    2.07    0.46
 -13  -5   3    1.79    0.41
  13  -5  -3    1.67    0.45
 -13  -6  -3    0.34    0.22
 -13   6   3    0.63    0.33
 -13  -6   3    0.43    0.31
  13  -6  -3    0.41    0.38
 -13  -6   3    0.56    0.33
 -13   7   3    0.71    0.36
 -13  -7  -3   -0.18    0.19
  13  -7  -3    0.02    0.34
 -13  -7   3    0.87    0.43
 -13   0   4   -0.19    0.15
  13   0  -4   -0.08    0.19
 -13   0  -4   -0.07    0.16
 -13   0   4   -0.02    0.15
 -13  -1  -4    3.30    0.52
 -13   1   4    2.27    0.37
 -13   1   4    2.88    0.52
 -13  -1   4    2.70    0.41
 -13  -1   4    2.90    0.50
 -13   1  -4    2.49    0.43
  13  -1  -4    3.55    0.60
 -13  -2  -4    2.81    0.49
 -13   2   4    2.02    0.48
  13  -2  -4    1.46    0.42
 -13   2  -4    1.75    0.35
 -13  -2   4    2.24    0.42
 -13  -2   4    3.23    0.47
 -13   3   4    1.63    0.45
  13  -3   4    2.04    0.41
 -13  -3   4    2.19    0.43
  13  -3  -4    2.03    0.50
 -13  -3   4    2.10    0.44
 -13   4   4    0.25    0.30
 -13  -4   4    1.39    0.36
 -13  -4   4    0.63    0.33
  13  -4  -4    1.50    0.46
 -13   5   4    0.06    0.21
 -13  -5   4    0.01    0.21
  13  -5  -4    0.32    0.34
 -13  -5   4    0.24    0.31
 -13   6   4    0.16    0.27
 -13  -6  -4    0.20    0.17
  13  -6  -4    0.15    0.31
 -13  -6   4    0.10    0.26
 -13  -6   4    0.86    0.38
 -13   7   4   -0.21    0.28
 -13  -7  -4    0.15    0.21
  13  -7  -4    0.07    0.37
 -13  -7   4    0.52    0.37
 -13   0   5   -0.09    0.17
 -13   0   5    0.04    0.24
  13   0  -5   -0.01    0.21
 -13   0  -5   -0.09    0.19
 -13  -1  -5   17.77    0.98
 -13   1   5   17.41    0.86
 -13   1   5   17.63    1.07
 -13   1  -5   18.28    0.91
  13  -1  -5   17.74    1.08
 -13  -1   5   18.31    1.03
 -13  -1   5   18.85    0.89
 -13   2   5    0.85    0.35
 -13  -2   5    1.04    0.36
 -13   2  -5    0.74    0.26
  13  -2  -5    0.70    0.34
 -13  -2   5    0.54    0.27
 -13   3   5    2.28    0.52
 -13  -3   5    1.27    0.37
 -13  -3   5    2.15    0.43
  13  -3  -5    1.10    0.39
 -13   4   5    2.50    0.57
  13  -4  -5    1.22    0.41
 -13  -4   5    1.90    0.41
 -13  -4   5    1.97    0.44
 -13   5   5    1.26    0.46
 -13  -5   5    1.73    0.45
  13  -5  -5    1.62    0.52
 -13  -5   5    1.85    0.44
 -13   6   5   -0.11    0.28
 -13  -6   5    0.74    0.39
  13  -6  -5    0.60    0.40
  13   0  -6    0.08    0.27
 -13   0   6    0.07    0.23
  13   1  -6    5.33    0.76
 -13   1   6    3.56    0.60
 -13  -1   6    3.69    0.62
  13  -1  -6    3.80    0.68
 -13   2   6    2.52    0.56
 -13  -2   6    2.03    0.44
  13  -2  -6    2.12    0.50
 -13   3   6    0.20    0.29
 -13  -3   6    0.42    0.28
  13  -3  -6    0.54    0.34
 -13   4   6    0.60    0.36
 -13  -4   6   -0.24    0.22
  13  -4  -6    0.28    0.32
 -13   5   6   -0.09    0.24
  13  -5  -6    0.05    0.29
 -13   6   6    0.28    0.35
  13  -6  -6    0.66    0.28
  13  -6  -6    0.54    0.42
 -13   0   7    0.32    0.30
  13   0  -7    0.09    0.30
  13   1  -7    2.79    0.61
 -13   1   7    1.02    0.38
  13  -1  -7    2.38    0.57
 -13  -1   7    1.43    0.40
  13   2  -7   -0.22    0.24
 -13   2   7   -0.15    0.28
  13  -2  -7   -0.04    0.21
 -13  -2   7   -0.12    0.28
 -13   3   7    0.99    0.41
 -13  -3   7    1.08    0.37
  13  -3  -7    0.77    0.36
 -13   4   7   -0.03    0.27
  13  -4  -7   -0.08    0.28
 -13  -4   7    0.04    0.27
 -13   5   7    0.75    0.40
  13  -5  -7    1.63    0.54
 -13   0   8    0.20    0.28
  13   0  -8    0.32    0.32
 -13   1   8   -0.15    0.25
  13   1  -8    0.45    0.34
 -13  -1   8    0.11    0.27
  13  -1  -8    0.35    0.35
 -13   2   8    0.46    0.33
 -13  -2   8    0.25    0.29
  13  -2  -8   -0.03    0.27
 -13   3   8    0.08    0.32
 -13  -3   8   -0.01    0.24
  13  -3  -8    0.51    0.41
 -13   4   8    0.36    0.35
  13  -4  -8    0.51    0.38
  13   0  -9   -0.38    0.27
 -13   0   9    0.18    0.30
 -13   1   9    0.60    0.42
 -13  -1   9    1.15    0.45
 -13   2   9   -0.15    0.27
 -13  -2   9   -0.06    0.28
  13  -2  -9    0.16    0.33
 -14   0   0    0.60    0.25
 -14  -1   0    1.24    0.31
 -14  -1   0    1.19    0.28
 -14   1   0    1.51    0.37
 -14  -2   0    0.34    0.23
 -14  -2   0    0.16    0.21
  14  -2   0    0.24    0.28
 -14   2   0    0.32    0.22
 -14   3   0    2.58    0.47
 -14  -3   0    2.29    0.42
 -14  -3   0    2.16    0.37
  14  -3   0    3.40    0.58
 -14  -4   0    1.47    0.37
 -14  -4   0    1.10    0.34
 -14   4   0    1.25    0.35
  14  -4   0    0.99    0.38
  14  -5   0    0.47    0.34
 -14  -5   0    0.12    0.23
 -14  -5   0    0.60    0.28
 -14   5   0   -0.01    0.23
  14  -6   0    0.75    0.37
 -14  -6   0    0.60    0.33
 -14   6   0    0.73    0.34
 -14  -6   0    0.66    0.33
  14  -7   0    0.62    0.40
 -14  -7   0    0.71    0.34
 -14   0   1   10.11    0.71
 -14   0  -1    8.98    0.65
 -14  -1  -1    2.24    0.41
 -14   1   1    1.76    0.39
 -14  -1   1    1.36    0.30
 -14  -1   1    2.44    0.45
 -14   1  -1    1.92    0.37
  14  -2   1    2.28    0.50
 -14  -2  -1    2.50    0.44
 -14   2   1    3.23    0.54
 -14  -2   1    2.99    0.43
 -14  -2   1    2.51    0.45
  14  -2  -1    1.63    0.44
 -14   2  -1    3.39    0.48
 -14  -3  -1    7.17    0.53
  14  -3   1    7.08    0.79
 -14  -3  -1    5.68    0.68
 -14   3   1    7.01    0.75
 -14   3  -1    6.98    0.69
  14  -3  -1    7.54    0.92
 -14  -3   1    5.68    0.65
 -14  -3   1    6.43    0.65
 -14   4   1    3.08    0.54
 -14  -4  -1    1.27    0.35
 -14  -4  -1    1.86    0.36
  14  -4   1    1.91    0.45
 -14  -4   1    2.77    0.48
  14  -4  -1    1.62    0.45
 -14  -4   1    2.55    0.44
 -14   4  -1    2.49    0.44
 -14  -5  -1    0.87    0.30
  14  -5   1    0.62    0.32
 -14   5   1    0.46    0.29
 -14  -5  -1    1.10    0.36
 -14  -5   1    0.76    0.32
  14  -5  -1    1.26    0.46
 -14   5  -1    1.74    0.39
 -14  -5   1    1.43    0.39
 -14  -6  -1    0.28    0.32
 -14  -6  -1    0.60    0.29
 -14   6   1    0.34    0.29
  14  -6   1    0.54    0.37
  14  -6  -1    0.48    0.34
 -14  -6   1    0.60    0.31
 -14  -6   1    0.10    0.23
 -14  -7  -1    0.47    0.27
  14  -7   1    0.46    0.40
 -14  -7   1    0.29    0.31
  14  -7  -1    0.26    0.39
 -14  -7   1   -0.01    0.30
 -14   0  -2    4.52    0.56
 -14   0   2    4.66    0.62
 -14   0   2    5.07    0.56
 -14   1   2    1.68    0.40
 -14  -1  -2    1.30    0.34
 -14  -1   2    1.65    0.35
 -14  -1   2    1.17    0.33
 -14   1  -2    1.37    0.34
 -14  -2  -2    1.67    0.41
  14  -2   2    2.09    0.47
 -14   2   2    1.64    0.39
 -14   2  -2    1.79    0.37
 -14  -2   2    2.28    0.41
  14  -2  -2    1.89    0.49
 -14  -2   2    2.16    0.43
 -14  -3  -2    2.65    0.37
  14  -3   2    2.76    0.52
 -14   3   2    2.68    0.50
 -14  -3  -2    2.74    0.51
  14  -3  -2    2.99    0.60
 -14   3  -2    1.98    0.36
 -14  -3   2    2.38    0.42
 -14  -3   2    3.07    0.52
 -14  -4  -2    1.93    0.34
 -14  -4  -2    1.70    0.42
  14  -4   2    1.35    0.42
 -14   4   2    1.01    0.37
  14  -4  -2    0.84    0.40
 -14   4  -2    1.68    0.36
 -14  -4   2    1.97    0.42
 -14  -4   2    1.34    0.36
 -14  -5  -2    0.59    0.30
 -14   5   2    0.21    0.26
  14  -5   2   -0.06    0.24
 -14  -5  -2    0.73    0.24
  14  -5  -2    0.42    0.33
 -14  -5   2    0.27    0.25
 -14  -5   2    1.03    0.34
  14  -6   2    1.10    0.40
 -14   6   2    0.48    0.33
 -14  -6  -2    1.10    0.32
  14  -6  -2    0.55    0.38
 -14  -6   2    0.97    0.37
 -14  -6   2    1.44    0.42
 -14  -7  -2    0.25    0.26
 -14   7   2   -0.25    0.30
 -14  -7   2    0.14    0.29
  14  -7  -2   -0.02    0.30
 -14  -7   2    0.12    0.35
 -14   0  -3    0.65    0.25
 -14   0   3    0.73    0.32
 -14   0   3    0.65    0.25
 -14   1   3    2.40    0.50
 -14  -1  -3    2.40    0.46
 -14  -1   3    3.27    0.46
 -14  -1   3    1.71    0.40
 -14   1  -3    1.71    0.35
  14  -2   3    0.18    0.26
 -14   2   3    0.00    0.21
 -14  -2  -3    0.14    0.19
 -14  -2   3    0.05    0.22
 -14   2  -3    0.44    0.24
 -14  -2   3    0.40    0.24
  14  -2  -3    0.16    0.27
 -14  -3  -3   -0.09    0.19
 -14   3   3    0.20    0.25
  14  -3   3    0.09    0.25
  14  -3  -3   -0.07    0.24
 -14   3  -3    0.17    0.18
 -14  -3   3    0.05    0.20
 -14  -3   3    0.22    0.22
  14  -4   3    2.95    0.53
 -14  -4  -3    2.02    0.47
 -14   4   3    2.35    0.52
 -14  -4  -3    3.10    0.37
 -14  -4   3    3.10    0.53
 -14  -4   3    2.64    0.47
  14  -4  -3    2.18    0.52
 -14   5   3    0.22    0.27
 -14  -5  -3    0.09    0.17
  14  -5  -3   -0.08    0.33
 -14  -5   3    0.02    0.20
 -14  -5   3    0.03    0.28
 -14   6   3   -0.01    0.27
 -14  -6  -3    0.56    0.24
 -14  -6   3    0.30    0.27
  14  -6  -3    0.48    0.38
 -14  -6   3    0.15    0.33
 -14  -7  -3    0.42    0.25
 -14   7   3    0.19    0.33
 -14  -7   3    0.37    0.38
  14  -7  -3    0.13    0.42
 -14   0  -4    2.11    0.42
 -14   0   4    2.27    0.44
 -14   0   4    1.98    0.44
  14   0  -4    0.97    0.37
 -14  -1  -4    0.01    0.20
 -14   1   4    0.36    0.25
  14  -1  -4    0.23    0.28
 -14  -1   4   -0.29    0.16
 -14  -1   4    0.43    0.25
 -14   1  -4   -0.06    0.18
 -14   2   4    1.29    0.38
 -14  -2  -4    1.21    0.35
 -14  -2   4    1.32    0.35
  14  -2  -4    1.21    0.41
 -14   2  -4    1.49    0.35
 -14  -2   4    0.84    0.36
 -14  -3  -4    0.42    0.28
 -14   3   4    0.36    0.26
  14  -3   4    0.12    0.23
 -14   3  -4    0.17    0.18
 -14  -3   4   -0.02    0.24
  14  -3  -4    0.15    0.27
 -14  -3   4    0.26    0.26
 -14   4   4    2.09    0.51
  14  -4  -4    2.70    0.60
 -14  -4   4    2.87    0.50
 -14  -4   4    2.86    0.51
 -14   5   4    0.03    0.25
  14  -5  -4    0.58    0.38
 -14  -5   4    0.42    0.35
 -14  -5   4    0.34    0.31
 -14   6   4    1.69    0.51
 -14  -6  -4    1.57    0.28
 -14  -6   4    2.00    0.53
 -14  -6   4    1.81    0.44
  14  -6  -4    1.64    0.59
  14   0  -5    0.02    0.23
 -14   0   5    0.40    0.30
 -14   0  -5    0.22    0.26
 -14   0   5    0.27    0.24
 -14   1   5    1.15    0.39
 -14  -1  -5    0.79    0.32
 -14   1   5    2.34    0.43
 -14   1  -5    1.87    0.40
  14  -1  -5    1.04    0.38
 -14  -1   5    1.69    0.45
 -14  -1   5    1.60    0.39
 -14   2   5    0.83    0.34
  14  -2  -5    0.51    0.36
 -14   2  -5    0.63    0.26
 -14  -2   5    0.34    0.27
 -14  -2   5    0.84    0.33
 -14   3   5    0.54    0.35
 -14  -3   5    0.36    0.25
  14  -3  -5    0.47    0.36
 -14  -3   5    0.49    0.33
 -14   4   5    1.94    0.51
 -14  -4   5    2.78    0.52
  14  -4  -5    1.67    0.50
 -14  -4   5    2.64    0.54
 -14   5   5    0.27    0.33
 -14  -5   5    0.92    0.35
  14  -5  -5   -0.02    0.32
 -14  -5   5    0.59    0.37
 -14   6   5    0.38    0.32
 -14  -6   5    1.01    0.46
  14  -6  -5    0.43    0.44
 -14   0   6    0.12    0.26
  14   0  -6    0.17    0.25
 -14   1   6    0.13    0.26
  14   1  -6    0.10    0.31
  14  -1  -6    0.02    0.27
 -14  -1   6    0.08    0.20
 -14   2   6    0.05    0.26
  14  -2  -6    0.05    0.25
 -14  -2   6    0.08    0.23
 -14   3   6    0.24    0.33
  14  -3  -6    0.27    0.30
 -14  -3   6    0.48    0.28
 -14   4   6    0.77    0.38
  14  -4  -6    0.19    0.30
 -14  -4   6    0.89    0.37
 -14   5   6    0.14    0.28
 -14   0   7    1.09    0.42
  14   0  -7    0.96    0.43
 -14   1   7    0.18    0.30
  14   1  -7   -0.06    0.27
  14  -1  -7    0.48    0.37
 -14  -1   7    0.08    0.26
 -14   2   7   -0.03    0.28
  14   2  -7   -0.15    0.24
  14  -2  -7    0.05    0.26
 -14  -2   7    0.08    0.25
 -14   3   7   -0.32    0.24
  14  -3  -7    0.34    0.32
 -14  -3   7    0.28    0.27
 -14   4   7    0.25    0.28
 -14  -4   7   -0.02    0.28
  14  -4  -7    0.50    0.35
 -14   0   8    0.28    0.28
 -14   1   8    0.02    0.27
  14  -1  -8   -0.19    0.32
 -14  -1   8    0.26    0.31
  14   2  -8    0.08    0.33
 -14   2   8    0.39    0.31
  14  -2  -8    0.15    0.36
 -14  -2   8   -0.24    0.25
 -14   3   8   -0.19    0.23
  14  -3  -8    0.20    0.33
 -14  -3   8    0.01    0.25
 -14   0   9    0.06    0.35
  14   0  -9    0.22    0.37
 -15   0   0    0.54    0.24
 -15   1   0    1.24    0.34
 -15  -1   0    1.37    0.36
  15  -2   0   12.73    0.93
 -15  -2   0   12.69    0.72
 -15  -2   0   13.41    0.83
 -15   2   0   12.99    0.82
  15  -3   0   -0.06    0.22
 -15   3   0    0.00    0.18
 -15  -3   0    0.56    0.22
 -15  -3   0   -0.04    0.20
 -15  -4   0    0.54    0.26
 -15  -4   0    1.29    0.36
 -15   4   0    0.42    0.28
  15  -4   0    0.75    0.36
 -15   5   0    6.58    0.75
 -15  -5   0    6.12    0.69
 -15  -5   0    6.65    0.82
  15  -5   0    6.17    0.90
 -15  -6   0    0.82    0.32
  15  -6   0    1.18    0.44
 -15  -6   0    0.82    0.38
  15  -7   0    0.47    0.42
 -15   0   1    0.05    0.22
 -15   0  -1    0.17    0.20
 -15   1   1    0.93    0.31
 -15  -1  -1    2.04    0.40
 -15   1  -1    2.14    0.42
 -15  -1   1    1.20    0.33
 -15  -1   1    1.94    0.38
  15  -2   1    1.79    0.45
 -15   2   1    1.68    0.40
 -15  -2  -1    1.90    0.40
 -15  -2   1    1.44    0.35
  15  -2  -1    1.64    0.44
 -15  -2   1    2.68    0.44
 -15   2  -1    2.56    0.46
 -15  -3  -1    0.80    0.33
 -15   3   1    0.13    0.24
  15  -3   1    0.81    0.40
 -15  -3  -1    0.70    0.24
 -15  -3   1    0.35    0.27
 -15   3  -1    1.05    0.33
  15  -3  -1    0.42    0.33
 -15  -3   1    0.72    0.30
 -15  -4  -1    0.17    0.16
 -15  -4  -1    0.27    0.25
  15  -4   1    0.62    0.37
 -15   4   1   -0.06    0.19
 -15  -4   1    0.36    0.28
 -15  -4   1   -0.07    0.16
  15  -4  -1   -0.29    0.26
 -15   4  -1    0.27    0.24
 -15  -5  -1    0.24    0.21
 -15   5   1    0.34    0.28
 -15  -5  -1   -0.17    0.18
  15  -5   1    0.09    0.29
 -15   5  -1    0.01    0.23
 -15  -5   1    0.25    0.25
  15  -5  -1    0.15    0.33
 -15  -5   1    0.40    0.28
 -15  -6  -1    0.12    0.25
  15  -6   1    0.17    0.33
 -15  -6  -1    0.07    0.22
 -15   6   1    0.15    0.28
 -15  -6   1    0.33    0.25
  15  -6  -1    0.40    0.42
 -15  -6   1    0.18    0.30
  15  -7   1    0.24    0.38
  15  -7  -1    0.14    0.32
 -15   0   2   -0.25    0.15
 -15   0  -2   -0.13    0.16
 -15  -1  -2    9.05    0.69
 -15   1   2    7.15    0.77
 -15  -1   2    8.01    0.80
  15  -1  -2    7.18    0.87
 -15   1  -2    6.62    0.68
 -15  -1   2    6.64    0.67
 -15   2   2    3.61    0.59
  15  -2   2    5.69    0.76
 -15  -2  -2    4.32    0.63
 -15  -2   2    4.22    0.53
 -15  -2   2    6.99    0.76
  15  -2  -2    4.25    0.70
 -15   2  -2    5.02    0.61
 -15  -3  -2    0.44    0.26
 -15   3   2    0.53    0.30
  15  -3   2    0.09    0.27
 -15  -3   2    0.44    0.25
  15  -3  -2    0.60    0.36
 -15  -3   2    0.06    0.22
 -15   3  -2    0.95    0.31
 -15   4   2    0.20    0.25
 -15  -4  -2    0.10    0.18
 -15  -4  -2    0.06    0.23
  15  -4   2    0.63    0.35
  15  -4  -2    0.49    0.39
 -15   4  -2    0.17    0.22
 -15  -4   2    0.16    0.26
 -15  -4   2    0.15    0.26
 -15  -5  -2    1.14    0.30
 -15  -5  -2    0.81    0.38
 -15   5   2    1.13    0.42
  15  -5   2    0.47    0.35
 -15  -5   2    1.07    0.36
  15  -5  -2    0.37    0.36
 -15  -5   2    1.34    0.41
 -15  -6  -2    0.76    0.30
 -15   6   2    1.04    0.40
  15  -6   2    0.72    0.44
  15  -6  -2    0.23    0.44
 -15  -6   2    0.91    0.37
 -15  -6   2    1.25    0.41
 -15   0   3    0.15    0.21
 -15   0   3    0.02    0.20
 -15   0  -3    0.00    0.20
 -15  -1  -3   -0.07    0.15
 -15   1   3    0.01    0.24
  15  -1  -3   -0.15    0.16
 -15   1  -3   -0.16    0.16
 -15  -1   3    0.21    0.21
 -15  -1   3   -0.24    0.16
 -15  -2  -3   -0.13    0.17
  15  -2   3   -0.12    0.23
 -15   2   3    0.08    0.22
 -15   2  -3    0.29    0.23
 -15  -2   3   -0.01    0.22
  15  -2  -3   -0.12    0.19
 -15  -2   3    0.27    0.23
 -15  -3  -3    1.17    0.37
  15  -3   3    2.57    0.51
 -15   3   3    2.01    0.46
 -15   3  -3    1.29    0.32
 -15  -3   3    1.09    0.33
  15  -3  -3    1.92    0.49
 -15  -3   3    0.70    0.30
  15  -4   3    0.12    0.26
 -15  -4  -3    0.04    0.21
 -15   4   3    0.75    0.34
  15  -4  -3    0.40    0.30
 -15  -4   3    0.03    0.25
 -15  -4   3   -0.13    0.20
 -15   4  -3    0.39    0.26
 -15  -5  -3    0.54    0.23
 -15   5   3    0.96    0.43
  15  -5  -3    0.45    0.41
 -15  -5   3    0.61    0.31
 -15  -5   3    0.90    0.37
 -15  -6  -3   -0.22    0.19
 -15   6   3    0.02    0.26
 -15  -6   3    0.03    0.24
 -15  -6   3    0.02    0.33
  15  -6  -3    0.23    0.38
 -15   0   4   -0.02    0.25
  15   0  -4   -0.03    0.21
 -15   0  -4   -0.06    0.18
 -15   0   4   -0.09    0.18
 -15  -1  -4    5.27    0.69
 -15   1   4    5.31    0.74
 -15   1  -4    5.07    0.64
 -15  -1   4    6.01    0.62
 -15  -1   4    5.19    0.69
  15  -1  -4    4.28    0.71
  15  -2   4    2.78    0.56
 -15   2   4    2.99    0.62
 -15  -2  -4    2.95    0.55
 -15   2  -4    3.44    0.50
 -15  -2   4    1.82    0.44
  15  -2  -4    3.00    0.61
 -15  -2   4    3.14    0.49
  15  -3   4    0.63    0.31
 -15  -3  -4    0.43    0.29
 -15   3   4    1.46    0.46
 -15  -3   4    0.93    0.36
  15  -3  -4    1.24    0.44
 -15   3  -4    1.51    0.36
 -15  -3   4    1.14    0.35
 -15   4   4    2.00    0.53
 -15  -4   4    1.61    0.42
  15  -4  -4    2.32    0.63
 -15  -4   4    1.48    0.42
 -15   5   4    0.49    0.36
 -15  -5   4   -0.13    0.30
  15  -5  -4    0.18    0.31
 -15  -5   4   -0.02    0.24
 -15   6   4    1.27    0.47
  15  -6  -4    2.16    0.64
 -15  -6   4    0.97    0.42
 -15  -6   4    1.01    0.39
  15   0  -5   -0.23    0.19
 -15   0  -5    0.04    0.20
 -15   0   5   -0.05    0.24
 -15   0   5   -0.23    0.19
 -15  -1  -5   -0.29    0.19
 -15   1   5    0.07    0.26
 -15  -1   5    0.29    0.27
 -15  -1   5   -0.12    0.21
 -15   1  -5   -0.01    0.19
  15  -1  -5    0.12    0.30
 -15   2   5    0.18    0.26
 -15  -2   5    0.32    0.26
 -15  -2   5    0.33    0.27
  15  -2  -5    0.46    0.38
 -15   2  -5    0.22    0.24
 -15   3   5    0.24    0.26
  15  -3  -5    0.13    0.30
 -15  -3   5    0.37    0.28
 -15  -3   5    0.11    0.25
 -15   4   5    0.66    0.41
 -15  -4   5    0.72    0.32
 -15  -4   5    0.89    0.39
 -15   5   5   -0.02    0.30
 -15  -5   5    0.55    0.38
  15  -5  -5    0.79    0.44
 -15  -5   5    0.19    0.27
 -15   0   6   -0.25    0.22
  15   0  -6    0.04    0.30
  15   1  -6    1.87    0.54
 -15   1   6    1.65    0.45
  15  -1  -6    1.67    0.53
 -15  -1   6    2.17    0.54
 -15   2   6    0.67    0.36
 -15   2  -6    0.13    0.26
  15  -2  -6    0.52    0.33
 -15  -2   6    0.31    0.30
 -15   3   6    1.43    0.47
  15  -3  -6    2.11    0.52
 -15  -3   6    0.95    0.38
 -15   4   6    0.63    0.37
 -15  -4   6    0.18    0.27
  15  -4  -6    0.34    0.40
  15   0  -7    0.12    0.31
 -15   0   7    0.10    0.31
  15   1  -7    1.33    0.50
 -15   1   7    1.09    0.44
 -15  -1   7    1.56    0.47
  15  -1  -7    1.79    0.56
 -15   2   7   -0.18    0.26
  15  -2  -7   -0.22    0.32
 -15  -2   7    0.04    0.29
 -15   3   7    0.11    0.31
  15  -3  -7    0.29    0.29
 -15  -3   7   -0.01    0.25
 -15   4   7    0.35    0.38
  15  -4  -7    0.00    0.33
 -15   0   8    0.61    0.35
  15   0  -8    0.33    0.39
 -15   1   8    0.19    0.36
 -15  -1   8    0.87    0.42
  15  -1  -8   -0.19    0.30
  15   2  -8   -0.26    0.33
 -15   2   8   -0.01    0.30
  15  -2  -8   -0.02    0.26
 -15  -2   8    0.16    0.29
 -16   0   0    0.28    0.21
 -16   1   0   -0.10    0.20
 -16  -1   0    0.26    0.23
  16  -2   0    0.68    0.34
 -16   2   0    1.51    0.41
 -16  -2   0    1.31    0.33
 -16  -2   0    1.80    0.40
 -16  -3   0    2.02    0.44
 -16   3   0    1.05    0.35
 -16  -3   0    2.67    0.45
  16  -3   0    0.91    0.41
 -16  -4   0    0.19    0.23
 -16  -4   0    0.09    0.23
 -16   4   0   -0.01    0.22
  16  -4   0    0.13    0.29
 -16   5   0    0.97    0.39
 -16  -5   0    0.47    0.31
  16  -5   0    1.13    0.48
 -16  -5   0    0.53    0.30
 -16  -6   0   -0.17    0.24
 -16  -6   0   -0.18    0.25
  16  -6   0    0.11    0.38
 -16   0   1   14.53    0.92
 -16   0  -1   15.97    0.94
 -16   1   1    0.14    0.20
 -16  -1  -1    0.13    0.21
 -16  -1   1   -0.02    0.20
 -16  -1   1    0.57    0.29
 -16   1  -1    0.17    0.22
 -16   2   1    2.90    0.54
  16  -2   1    1.62    0.48
 -16  -2  -1    2.73    0.52
  16  -2  -1    2.20    0.55
 -16   2  -1    2.78    0.51
 -16  -2   1    2.34    0.49
 -16  -2   1    1.92    0.41
 -16   3   1    0.21    0.25
 -16  -3  -1    0.31    0.26
  16  -3   1    0.08    0.24
 -16  -3  -1    0.39    0.20
 -16   3  -1    0.19    0.26
 -16  -3   1    0.35    0.25
  16  -3  -1    0.40    0.31
 -16  -3   1   -0.05    0.22
 -16  -4  -1    1.02    0.30
 -16   4   1    0.09    0.25
  16  -4   1    0.82    0.44
 -16  -4  -1    0.17    0.30
  16  -4  -1    1.18    0.48
 -16   4  -1    0.52    0.30
 -16  -4   1    0.46    0.30
 -16  -4   1    0.42    0.28
 -16  -5  -1    0.54    0.29
 -16  -5  -1    0.25    0.24
 -16   5   1    0.10    0.32
  16  -5   1    0.16    0.31
 -16  -5   1    0.28    0.31
 -16   5  -1    0.55    0.30
  16  -5  -1    0.61    0.39
 -16  -5   1    0.35    0.31
 -16   6   1    0.06    0.29
 -16  -6  -1    0.55    0.37
  16  -6   1    0.26    0.36
 -16  -6  -1    0.72    0.30
 -16  -6   1    1.17    0.41
  16  -6  -1    0.84    0.48
 -16  -6   1    0.46    0.31
 -16   0   2    3.12    0.55
 -16   0  -2    4.48    0.59
 -16  -1  -2    0.02    0.17
 -16   1   2    0.11    0.22
 -16  -1   2    0.09    0.23
 -16   1  -2   -0.31    0.18
 -16  -1   2    0.25    0.24
  16  -1  -2    0.24    0.35
 -16   2   2    0.86    0.34
 -16  -2  -2    0.73    0.31
  16  -2   2    1.05    0.41
 -16  -2   2    0.90    0.32
  16  -2  -2    0.99    0.41
 -16  -2   2    1.98    0.41
 -16   2  -2    1.11    0.34
 -16  -3  -2   -0.14    0.22
  16  -3   2    0.08    0.27
 -16   3   2    0.00    0.26
 -16  -3   2    0.29    0.25
 -16   3  -2    0.31    0.23
  16  -3  -2   -0.14    0.24
 -16  -3   2   -0.12    0.21
 -16  -4  -2    0.08    0.18
 -16  -4  -2    0.68    0.33
  16  -4   2   -0.01    0.28
 -16   4   2   -0.36    0.21
  16  -4  -2    0.57    0.41
 -16  -4   2   -0.28    0.23
 -16  -4   2   -0.31    0.22
 -16   4  -2    0.48    0.28
  16  -5   2    0.53    0.35
 -16  -5  -2    0.48    0.33
 -16  -5  -2   -0.10    0.19
 -16   5   2    0.06    0.26
  16  -5  -2   -0.05    0.35
 -16  -5   2    0.84    0.35
 -16  -5   2    0.06    0.22
 -16  -6  -2    0.27    0.23
 -16   6   2   -0.27    0.27
 -16  -6   2    0.37    0.35
 -16  -6   2    0.55    0.32
  16  -6  -2   -0.14    0.38
 -16   0   3    3.05    0.47
 -16   0  -3    2.81    0.51
 -16   0   3    3.02    0.53
 -16   1   3    0.05    0.23
 -16  -1  -3    0.15    0.26
  16  -1  -3    0.13    0.25
 -16   1  -3    0.22    0.23
 -16  -1   3    0.04    0.24
 -16  -1   3    0.39    0.25
  16  -2   3    0.55    0.34
 -16  -2  -3    0.20    0.28
 -16   2   3   -0.20    0.22
 -16  -2   3    0.27    0.26
 -16  -2   3    0.04    0.23
 -16   2  -3   -0.14    0.22
  16  -2  -3    0.17    0.29
 -16   3   3    0.89    0.38
 -16  -3  -3    1.62    0.46
  16  -3   3    0.89    0.37
 -16   3  -3    1.58    0.37
 -16  -3   3    1.07    0.36
 -16  -3   3    0.59    0.31
  16  -3  -3    0.95    0.45
 -16   4   3    0.50    0.34
  16  -4   3    0.39    0.34
 -16  -4  -3    0.68    0.32
 -16  -4   3    0.16    0.25
 -16  -4   3    0.14    0.29
  16  -4  -3    0.21    0.36
 -16   5   3    0.06    0.27
 -16  -5  -3    0.42    0.21
 -16  -5   3    0.24    0.31
 -16  -5   3    0.12    0.27
  16  -5  -3   -0.42    0.25
 -16  -6  -3    0.65    0.26
 -16   6   3    1.33    0.45
 -16  -6   3    0.43    0.32
 -16  -6   3    0.44    0.38
  16  -6  -3    0.41    0.41
  16   0  -4    1.13    0.46
 -16   0  -4    0.80    0.35
 -16   0   4    1.09    0.35
 -16   0   4    0.61    0.30
 -16  -1  -4    0.62    0.30
 -16   1   4    0.75    0.35
 -16   1  -4    0.50    0.29
  16  -1  -4    1.28    0.46
 -16  -1   4    1.00    0.34
 -16  -1   4    0.34    0.27
  16  -2   4    0.34    0.30
 -16  -2  -4    0.12    0.29
 -16   2   4    0.37    0.29
 -16  -2   4    0.17    0.26
  16  -2  -4    0.44    0.34
 -16  -2   4   -0.13    0.22
 -16   2  -4   -0.10    0.21
 -16  -3  -4    0.39    0.31
 -16   3   4    0.24    0.27
 -16  -3   4   -0.20    0.23
  16  -3  -4    0.31    0.33
 -16  -3   4    0.25    0.26
 -16   3  -4    0.83    0.31
 -16   4   4    0.17    0.30
  16  -4  -4    0.16    0.29
 -16  -4   4    0.22    0.29
 -16  -4   4    0.12    0.27
 -16   5   4   -0.02    0.31
 -16  -5   4    0.23    0.36
 -16  -5   4    0.28    0.28
  16  -5  -4   -0.11    0.40
 -16   0   5    2.02    0.50
 -16   0   5    3.51    0.55
  16   0  -5    2.72    0.62
 -16   0  -5    1.64    0.41
  16   1  -5   -0.12    0.29
 -16  -1  -5   -0.06    0.21
 -16   1   5    0.14    0.26
 -16  -1   5    0.09    0.28
  16  -1  -5    0.11    0.29
 -16  -1   5    0.12    0.24
 -16   1  -5    0.24    0.23
 -16   2   5    0.16    0.31
 -16  -2  -5    0.20    0.33
 -16   2  -5    0.12    0.20
 -16  -2   5    0.84    0.37
  16  -2  -5    0.58    0.39
 -16  -2   5    0.40    0.31
 -16   3   5    0.48    0.32
  16  -3  -5    0.03    0.32
 -16  -3   5    0.16    0.31
 -16  -3   5    0.62    0.35
 -16   4   5    0.05    0.32
 -16  -4   5    0.47    0.32
 -16  -4   5    0.48    0.39
 -16   5   5   -0.42    0.27
 -16  -5   5    0.03    0.36
 -16  -5   5    0.35    0.30
  16  -5  -5   -0.10    0.38
 -16   0   6    0.63    0.35
  16   0  -6    1.27    0.51
 -16   1   6    0.25    0.30
  16   1  -6   -0.07    0.30
 -16  -1   6   -0.07    0.25
 -16   1  -6   -0.27    0.24
  16  -1  -6   -0.46    0.29
 -16   2   6    0.13    0.26
  16  -2  -6    0.50    0.34
 -16   2  -6    0.13    0.29
 -16  -2   6    0.57    0.33
 -16   3   6    0.19    0.32
 -16  -3   6   -0.02    0.25
  16  -3  -6   -0.43    0.28
 -16   4   6   -0.28    0.27
 -16  -4   6    0.39    0.32
  16   0  -7    0.84    0.40
 -16   0   7    1.58    0.48
  16   1  -7    0.15    0.37
 -16   1   7   -0.11    0.28
  16  -1  -7    0.52    0.43
 -16  -1   7   -0.28    0.27
  16   2  -7    0.52    0.45
 -16   2   7   -0.38    0.20
 -16  -2   7    0.14    0.30
 -16   3   7    0.60    0.40
  16  -3  -7   -0.03    0.34
 -16  -3   7    0.24    0.28
 -17   0   0    0.12    0.22
 -17   1   0    0.26    0.28
 -17  -1   0   -0.01    0.22
 -17  -2   0    1.67    0.37
 -17   2   0    1.23    0.38
  17  -2   0    1.27    0.46
 -17  -2   0    1.16    0.36
  17  -3   0    0.03    0.31
 -17   3   0    0.07    0.23
 -17  -3   0    0.29    0.25
 -17  -3   0    0.22    0.26
 -17   4   0    0.83    0.36
 -17  -4   0   -0.03    0.20
 -17  -4   0    0.69    0.29
  17  -4   0    0.35    0.34
 -17  -5   0    0.74    0.33
 -17   5   0    0.51    0.34
  17  -5   0    0.75    0.48
 -17  -5   0    0.37    0.32
 -17  -6   0    0.07    0.26
  17  -6   0   -0.07    0.31
 -17   0  -1   -0.17    0.20
 -17   0   1   -0.21    0.22
 -17  -1  -1    2.79    0.52
 -17   1   1    2.44    0.51
  17  -1  -1    3.33    0.70
 -17   1  -1    3.01    0.51
 -17  -1   1    2.99    0.55
 -17  -2  -1    0.15    0.26
 -17   2   1   -0.09    0.21
  17  -2   1    0.03    0.31
  17  -2  -1   -0.05    0.24
 -17  -2   1    0.32    0.26
 -17  -2   1    0.00    0.25
 -17   2  -1    0.17    0.25
 -17  -3  -1    2.56    0.51
 -17   3   1    2.38    0.52
  17  -3   1    2.00    0.53
 -17  -3  -1    1.72    0.36
 -17  -3   1    1.71    0.44
 -17   3  -1    1.27    0.38
 -17  -3   1    2.07    0.45
  17  -3  -1    2.13    0.57
  17  -4   1    0.16    0.35
 -17  -4  -1   -0.06    0.21
 -17   4   1    0.32    0.30
 -17  -4  -1    0.11    0.30
 -17   4  -1   -0.20    0.23
 -17  -4   1    0.25    0.27
  17  -4  -1   -0.20    0.33
 -17  -4   1    0.42    0.29
 -17  -5  -1    0.14    0.28
 -17  -5  -1    0.30    0.25
  17  -5   1    0.31    0.35
 -17   5   1    0.66    0.37
 -17  -5   1    0.07    0.27
 -17  -5   1    0.14    0.31
 -17   5  -1    0.19    0.30
  17  -5  -1    0.33    0.39
 -17   0  -2   -0.28    0.18
 -17   0   2   -0.04    0.23
 -17  -1  -2    7.06    0.81
 -17   1   2    6.51    0.79
  17  -1  -2    6.36    0.92
 -17   1  -2    5.26    0.65
 -17  -1   2    5.82    0.72
 -17  -1   2    7.42    0.75
  17  -2   2    2.05    0.58
 -17  -2  -2    1.06    0.37
 -17   2   2    1.46    0.45
 -17  -2   2    1.23    0.37
 -17   2  -2    0.62    0.31
 -17  -2   2    1.71    0.41
  17  -2  -2    0.92    0.43
 -17   3   2    0.69    0.34
 -17  -3  -2    0.70    0.32
  17  -3   2    1.53    0.49
 -17   3  -2    1.15    0.38
 -17  -3   2    0.17    0.28
  17  -3  -2    1.29    0.52
 -17  -3   2    0.27    0.24
 -17   4   2    0.49    0.38
 -17  -4  -2   -0.07    0.21
 -17  -4  -2    0.37    0.21
  17  -4   2    0.48    0.36
 -17  -4   2   -0.26    0.27
  17  -4  -2   -0.35    0.29
 -17   4  -2   -0.02    0.21
 -17  -4   2   -0.07    0.25
  17  -5   2    0.17    0.34
 -17  -5  -2    0.52    0.27
 -17  -5  -2    0.52    0.35
 -17   5   2    0.57    0.38
 -17  -5   2    0.75    0.37
 -17  -5   2    0.17    0.33
  17  -5  -2    0.79    0.45
 -17   0  -3   -0.01    0.19
 -17   0   3    0.13    0.24
 -17  -1  -3    2.77    0.52
 -17   1   3    2.77    0.57
  17  -1  -3    2.24    0.56
 -17  -1   3    2.98    0.54
 -17   1  -3    2.35    0.46
 -17  -1   3    2.13    0.50
 -17  -2  -3    2.01    0.48
  17  -2   3    4.73    0.76
 -17   2   3    2.90    0.60
 -17  -2   3    3.06    0.58
  17  -2  -3    2.81    0.62
 -17  -2   3    3.53    0.57
 -17   2  -3    2.14    0.46
 -17   3   3    1.31    0.44
 -17  -3  -3    0.58    0.31
  17  -3   3    0.66    0.38
 -17  -3   3    0.80    0.36
  17  -3  -3    0.09    0.34
 -17  -3   3    0.41    0.32
 -17   3  -3    0.15    0.24
 -17   4   3    0.68    0.36
 -17  -4  -3    0.45    0.31
  17  -4   3    0.36    0.37
  17  -4  -3   -0.04    0.35
 -17  -4   3    0.46    0.32
 -17  -4   3    0.36    0.35
 -17   5   3    0.03    0.30
  17  -5  -3   -0.36    0.32
 -17  -5   3    0.17    0.26
 -17  -5   3   -0.08    0.31
 -17   0  -4   -0.27    0.23
 -17   0   4    0.37    0.26
 -17   0   4   -0.17    0.19
  17   0  -4    0.25    0.37
 -17   1   4    0.15    0.26
 -17  -1  -4    0.63    0.35
  17  -1  -4    0.66    0.40
 -17  -1   4    0.06    0.27
 -17   1  -4    0.03    0.25
 -17  -1   4    0.35    0.31
 -17   2   4    1.06    0.38
 -17  -2  -4    1.47    0.41
  17  -2   4    1.17    0.43
 -17  -2   4    1.25    0.42
 -17  -2   4    0.41    0.30
 -17   2  -4    1.54    0.41
  17  -2  -4    1.44    0.48
 -17   3   4    0.79    0.39
 -17  -3  -4    0.16    0.28
  17  -3  -4    0.40    0.37
 -17  -3   4    0.14    0.31
 -17   3  -4    0.43    0.30
 -17  -3   4    0.14    0.25
 -17   4   4    0.02    0.27
  17  -4  -4    0.05    0.32
 -17  -4   4    0.10    0.26
 -17  -4   4    0.07    0.32
 -17   5   4    0.60    0.36
 -17  -5   4    0.71    0.36
  17  -5  -4    0.79    0.44
 -17  -5   4    0.65    0.37
 -17   0   5   -0.19    0.24
  17   0  -5   -0.07    0.22
 -17   0  -5   -0.06    0.25
 -17   0   5   -0.01    0.26
 -17   1   5    0.34    0.29
  17   1  -5    0.35    0.39
 -17  -1  -5    0.54    0.31
 -17  -1   5    0.62    0.36
 -17  -1   5    0.14    0.30
 -17   1  -5    0.74    0.31
  17  -1  -5    0.23    0.37
 -17   2   5    0.38    0.35
 -17  -2  -5   -0.06    0.25
 -17  -2   5    0.51    0.34
 -17   2  -5    0.15    0.25
 -17  -2   5    0.23    0.27
  17  -2  -5    0.26    0.35
 -17   3   5    1.61    0.50
 -17  -3   5    1.72    0.51
 -17  -3   5    0.98    0.40
 -17   4   5    0.56    0.36
  17  -4  -5    0.09    0.39
 -17  -4   5    0.04    0.31
 -17  -4   5    0.92    0.39
 -17   0   6    0.11    0.34
  17   0  -6    0.41    0.39
  17   1  -6    0.75    0.43
 -17   1   6    1.19    0.46
 -17   1  -6    1.12    0.42
 -17  -1   6    0.85    0.43
  17  -1  -6    0.48    0.47
  17   2  -6    0.03    0.38
 -17   2   6   -0.09    0.29
 -17  -2   6   -0.28    0.23
  17  -2  -6    0.30    0.39
 -17   3   6    0.55    0.34
  17  -3  -6    0.09    0.34
 -17  -3   6    0.70    0.40
  17   0  -7    0.18    0.38
 -17   0   7    0.26    0.32
  17   1  -7    0.45    0.42
 -17   1   7    0.92    0.45
 -17  -1   7    0.31    0.31
  17  -1  -7   -0.02    0.34
 -18   0   0    0.08    0.19
 -18   1   0    0.19    0.27
 -18  -1   0    0.33    0.27
 -18  -2   0    0.28    0.26
  18  -2   0    0.34    0.33
 -18   2   0    0.40    0.32
  18  -3   0    0.50    0.36
 -18  -3   0    0.13    0.25
 -18   3   0   -0.14    0.19
 -18  -3   0    0.13    0.22
 -18   4   0    1.73    0.44
  18  -4   0    1.21    0.55
 -18  -4   0    1.11    0.38
 -18  -4   0    0.88    0.38
 -18   5   0   -0.10    0.26
 -18  -5   0    0.43    0.29
 -18  -5   0   -0.14    0.22
  18  -5   0    0.10    0.38
 -18   0  -1    0.93    0.35
 -18   0   1    0.55    0.33
 -18   1   1    0.21    0.27
 -18  -1  -1    0.31    0.27
  18  -1  -1    0.33    0.32
 -18  -1   1    0.27    0.25
 -18   1  -1    0.22    0.28
  18  -2   1    0.62    0.37
 -18  -2  -1   -0.01    0.23
 -18   2   1    0.84    0.36
 -18  -2   1    0.76    0.34
 -18   2  -1    0.30    0.25
 -18  -2   1   -0.13    0.24
  18  -2  -1    0.57    0.42
  18  -3   1    0.11    0.34
 -18   3   1    0.19    0.22
 -18  -3  -1    0.39    0.31
 -18  -3   1    0.05    0.28
 -18   3  -1    0.13    0.25
 -18  -3   1    0.08    0.30
  18  -3  -1   -0.09    0.34
 -18  -4  -1    0.34    0.32
 -18  -4  -1   -0.16    0.18
  18  -4   1    0.57    0.42
 -18   4   1    0.26    0.30
  18  -4  -1    0.23    0.36
 -18  -4   1   -0.28    0.20
 -18   4  -1   -0.50    0.20
 -18  -4   1    0.10    0.25
 -18   5   1   -0.22    0.27
 -18  -5  -1   -0.29    0.23
  18  -5   1    0.24    0.36
 -18  -5  -1    0.78    0.37
  18  -5  -1    0.07    0.34
 -18  -5   1    0.04    0.29
 -18  -5   1   -0.42    0.27
 -18   0  -2    1.13    0.38
 -18   0   2    1.34    0.43
 -18  -1  -2    0.94    0.39
 -18   1   2    0.49    0.34
 -18   1  -2    1.64    0.42
 -18  -1   2    1.70    0.44
 -18  -1   2    0.84    0.33
  18  -1  -2    1.06    0.45
 -18   2   2    0.63    0.36
 -18  -2  -2    1.41    0.42
  18  -2   2    1.43    0.51
 -18  -2   2    0.60    0.33
 -18   2  -2    0.99    0.38
  18  -2  -2    1.41    0.51
 -18  -2   2    2.09    0.51
 -18  -3  -2    0.37    0.34
  18  -3   2    0.56    0.36
 -18   3   2   -0.05    0.26
 -18  -3   2    0.29    0.30
 -18  -3   2    0.53    0.34
  18  -3  -2    0.68    0.47
 -18   3  -2    0.43    0.29
  18  -4   2    0.67    0.45
 -18  -4  -2    0.74    0.33
 -18   4   2    0.19    0.34
 -18   4  -2    0.70    0.33
  18  -4  -2    0.42    0.38
 -18  -4   2    0.45    0.32
 -18  -4   2    0.43    0.34
 -18   5   2    0.02    0.34
  18  -5   2    1.19    0.47
 -18  -5  -2    0.28    0.27
 -18  -5  -2    0.08    0.29
  18  -5  -2    0.11    0.36
 -18  -5   2    0.30    0.36
 -18  -5   2    0.47    0.33
 -18   0  -3    1.63    0.43
 -18   0   3    1.68    0.47
  18   0  -3    1.96    0.55
 -18   1   3    0.52    0.31
 -18  -1  -3    1.56    0.44
 -18   1  -3    0.58    0.32
 -18  -1   3    0.68    0.34
 -18  -1   3    1.40    0.47
  18  -1  -3    0.95    0.45
 -18  -2  -3    0.72    0.35
 -18   2   3    0.28    0.31
  18  -2   3    0.08    0.33
 -18  -2   3    0.57    0.34
 -18  -2   3    0.60    0.38
 -18   2  -3    0.64    0.31
  18  -2  -3    0.32    0.32
 -18   3   3    0.57    0.40
 -18  -3  -3    0.66    0.36
  18  -3   3    0.51    0.38
 -18  -3   3    0.62    0.35
 -18   3  -3    0.16    0.27
 -18  -3   3    0.76    0.38
  18  -3  -3    0.19    0.37
 -18   4   3    0.69    0.45
 -18  -4  -3    0.31    0.32
 -18  -4   3    0.48    0.30
 -18  -4   3    0.68    0.37
  18  -4  -3    1.06    0.50
 -18   0  -4    0.02    0.29
 -18   0   4    0.26    0.29
  18   0  -4    0.68    0.45
 -18   1   4    0.79    0.37
 -18  -1  -4    0.45    0.30
 -18  -1   4    0.86    0.39
  18  -1  -4    0.96    0.46
 -18  -1   4    0.91    0.35
 -18   1  -4    0.88    0.38
  18  -2   4    0.36    0.39
 -18  -2  -4    0.32    0.35
 -18   2   4    0.56    0.39
 -18  -2   4    0.41    0.34
 -18  -2   4    0.13    0.29
 -18   2  -4    0.84    0.36
 -18  -3  -4    0.31    0.32
 -18   3   4    0.05    0.27
 -18  -3   4    0.81    0.37
  18  -3  -4    0.23    0.36
 -18  -3   4    0.45    0.36
 -18   3  -4    0.50    0.31
 -18   4   4    0.16    0.34
  18  -4  -4    0.16    0.36
 -18  -4   4    0.60    0.34
 -18  -4   4    0.77    0.37
 -18   0  -5    0.30    0.32
 -18   0   5    0.46    0.31
 -18   0   5    0.08    0.31
  18   0  -5    0.57    0.44
  18   1  -5   -0.22    0.28
 -18   1   5    0.07    0.32
 -18  -1  -5   -0.02    0.26
  18  -1  -5    0.46    0.43
 -18  -1   5   -0.12    0.26
 -18   1  -5    0.26    0.27
 -18  -1   5   -0.14    0.33
 -18   2   5    0.34    0.34
 -18  -2  -5    0.03    0.24
  18  -2  -5   -0.14    0.28
 -18   2  -5   -0.07    0.24
 -18  -2   5    0.20    0.30
 -18  -2   5    0.09    0.32
 -18   3   5    0.33    0.34
 -18  -3   5    0.05    0.24
 -18  -3   5    0.25    0.33
  18   0  -6    2.38    0.67
 -18   0   6    1.45    0.43
 -18   1   6   -0.08    0.30
  18   1  -6    0.27    0.40
  18  -1  -6   -0.54    0.32
 -18  -1   6    0.28    0.32
 -18   1  -6   -0.13    0.29
 -18   2   6    0.32    0.36
  18   2  -6    0.16    0.40
 -18  -2   6    0.51    0.34
  18  -2  -6    0.90    0.47
 -19   0   0    0.20    0.26
 -19   1   0    0.13    0.28
 -19  -1   0    0.05    0.24
 -19   2   0   -0.22    0.26
  19  -2   0    0.23    0.32
 -19  -2   0   -0.05    0.23
  19  -3   0   -0.19    0.30
 -19  -3   0    0.11    0.29
 -19  -3   0    0.33    0.27
 -19   3   0   -0.17    0.23
 -19   4   0   -0.12    0.25
  19  -4   0    0.16    0.38
 -19  -4   0   -0.01    0.26
 -19  -4   0   -0.11    0.26
 -19   0  -1   -0.05    0.23
 -19   0   1   -0.24    0.21
 -19  -1  -1    0.43    0.33
 -19   1   1    0.86    0.40
 -19   1  -1    0.50    0.32
 -19  -1   1    0.45    0.31
  19  -1  -1    0.73    0.49
 -19  -2  -1   -0.07    0.25
 -19   2   1   -0.08    0.26
  19  -2   1    0.24    0.33
 -19   2  -1   -0.04    0.22
 -19  -2   1    0.00    0.26
  19  -2  -1   -0.07    0.34
 -19  -2   1    0.19    0.25
  19  -3   1   -0.11    0.31
 -19  -3  -1   -0.05    0.22
 -19   3   1    0.35    0.32
 -19  -3   1    0.09    0.26
 -19   3  -1    0.25    0.32
  19  -3  -1    0.03    0.31
 -19  -3   1   -0.35    0.18
 -19   4   1    0.10    0.26
 -19  -4  -1   -0.03    0.26
  19  -4   1    0.02    0.35
 -19  -4  -1    0.02    0.21
 -19  -4   1   -0.06    0.28
 -19  -4   1    0.12    0.28
 -19   4  -1    0.23    0.29
  19  -4  -1   -0.09    0.38
 -19   0   2    0.18    0.29
 -19   0  -2   -0.11    0.24
 -19  -1  -2    0.71    0.37
 -19   1   2    0.30    0.32
 -19   1  -2    0.88    0.37
 -19  -1   2    0.44    0.34
  19  -1  -2    1.00    0.48
 -19   2   2    1.14    0.42
 -19  -2  -2    1.18    0.38
  19  -2   2    0.82    0.42
 -19  -2   2    1.79    0.45
 -19  -2   2    0.88    0.36
 -19   2  -2    1.14    0.41
  19  -2  -2    1.20    0.52
 -19  -3  -2    0.57    0.35
  19  -3   2    0.57    0.42
 -19   3   2   -0.03    0.26
 -19  -3   2    0.32    0.35
 -19   3  -2    0.10    0.31
  19  -3  -2    0.28    0.40
 -19  -3   2    0.19    0.33
 -19   4   2    0.79    0.43
  19  -4   2    0.40    0.45
 -19  -4  -2    0.90    0.35
 -19  -4   2    1.11    0.39
 -19   4  -2    1.07    0.42
  19  -4  -2    0.32    0.45
 -19  -4   2    1.01    0.38
 -19   0  -3   -0.08    0.25
 -19   0   3   -0.19    0.26
 -19   1   3    1.15    0.41
 -19  -1  -3    1.13    0.42
 -19  -1   3    1.23    0.39
 -19  -1   3    1.46    0.47
 -19   1  -3    1.22    0.42
  19  -1  -3    0.54    0.40
 -19   2   3   -0.21    0.27
  19  -2   3    0.31    0.38
 -19  -2  -3    0.03    0.28
 -19  -2   3   -0.05    0.29
 -19  -2   3   -0.12    0.23
  19  -2  -3   -0.23    0.30
 -19   2  -3    0.47    0.31
  19  -3   3    0.41    0.38
 -19  -3  -3    0.36    0.33
 -19   3   3    0.62    0.40
 -19  -3   3    0.05    0.27
 -19  -3   3    0.20    0.32
  19  -3  -3    0.07    0.39
 -19   3  -3   -0.05    0.26
  19   0  -4    0.19    0.34
 -19   0  -4   -0.02    0.23
 -19   0   4   -0.15    0.27
 -19   1   4   -0.09    0.27
 -19  -1  -4    0.30    0.29
 -19  -1   4   -0.09    0.30
 -19  -1   4   -0.32    0.28
 -19   1  -4   -0.34    0.23
 -19  -2  -4    1.22    0.47
 -19   2   4    0.13    0.34
 -19  -2   4   -0.04    0.27
 -19   2  -4    0.11    0.29
 -19  -2   4    0.18    0.35
 -19  -3  -4    0.00    0.25
 -19   3   4    0.30    0.40
  19  -3  -4   -0.33    0.29
 -19  -3   4    0.66    0.36
 -19  -3   4    0.41    0.29
 -19   0   5    0.00    0.25
  19   0  -5    0.11    0.41
 -19   0  -5    0.06    0.28
  19   1  -5    0.25    0.41
 -19  -1  -5    0.26    0.34
 -19   1   5    0.57    0.40
 -19  -1   5   -0.07    0.23
 -19   1  -5    0.24    0.28
 -19  -1   5    0.36    0.36
  19  -1  -5    0.64    0.37
 -19  -2  -5   -0.05    0.29
 -19  -2   5   -0.16    0.33
 -19   2  -5    0.41    0.32
 -20   0   0   -0.14    0.22
  20  -1   0    0.05    0.34
 -20  -1   0    0.00    0.28
 -20   1   0    0.04    0.27
 -20  -2   0    0.03    0.30
  20  -2   0    0.15    0.40
 -20   2   0    0.16    0.28
  20  -3   0   -0.06    0.31
 -20  -3   0    0.04    0.25
 -20   3   0   -0.06    0.30
 -20   0   1    0.53    0.33
 -20   0  -1    0.35    0.32
 -20  -1  -1   -0.13    0.27
 -20   1   1   -0.16    0.24
  20  -1  -1    0.04    0.33
 -20   1  -1    0.18    0.27
 -20  -1   1    0.32    0.31
  20  -2   1   -0.14    0.35
 -20  -2  -1    0.34    0.27
 -20   2   1    0.14    0.29
 -20   2  -1    0.78    0.34
 -20  -2   1    0.28    0.30
  20  -2  -1    0.85    0.48
 -20   3   1    0.09    0.28
 -20  -3  -1   -0.07    0.25
  20  -3   1    0.19    0.39
 -20  -3   1    0.11    0.30
  20  -3  -1    0.91    0.50
 -20   3  -1    0.45    0.32
 -20  -3   1   -0.03    0.29
 -20   0   2    0.28    0.29
 -20   0  -2    1.19    0.42
 -20   1   2    0.26    0.29
 -20  -1  -2    0.12    0.27
 -20   1  -2    0.14    0.31
  20  -1  -2    0.19    0.42
 -20  -1   2    0.27    0.31
  20  -2   2    0.38    0.42
 -20  -2  -2    1.32    0.42
 -20   2   2    2.16    0.53
  20  -2  -2    2.11    0.63
 -20  -2   2    0.75    0.37
 -20   2  -2    1.39    0.42
 -20  -2   2    1.08    0.39
 -20   3   2   -0.07    0.24
  20  -3   2   -0.10    0.35
 -20  -3  -2    0.41    0.32
 -20  -3   2   -0.31    0.29
  20  -3  -2    0.07    0.36
 -20  -3   2    0.43    0.35
 -20   3  -2   -0.23    0.24
 -20   0  -3    0.31    0.33
 -20   0   3    0.24    0.31
 -20   1   3    0.37    0.31
 -20  -1  -3    0.08    0.31
 -20  -1   3   -0.13    0.24
 -20   1  -3    0.43    0.34
  20  -1  -3    0.55    0.43
 -20   2   3   -0.08    0.25
 -20  -2  -3   -0.21    0.22
  20  -2   3   -0.26    0.35
 -20   2  -3    0.14    0.31
 -20  -2   3    0.11    0.31
  20  -2  -3   -0.12    0.34
 -20  -2   3    0.11    0.30
 -20   0   4    0.10    0.28
 -20   0  -4    0.74    0.40
 -20  -1  -4    0.56    0.37
 -20   1   4    0.22    0.29
 -20  -1   4    0.40    0.33
 -20   1  -4    0.03    0.31
 -20  -1   4    0.07    0.30
 -21   0   0    0.12    0.29
 -21  -1   0    0.47    0.36
  21  -1   0    0.81    0.46
 -21   1   0    0.87    0.41
  21  -2   0    0.46    0.45
 -21   2   0    0.08    0.30
 -21  -2   0   -0.05    0.24
 -21   0   1    0.04    0.25
 -21   0  -1   -0.03    0.28
 -21   1   1    0.30    0.28
 -21  -1  -1    0.26    0.30
  21  -1   1   -0.12    0.33
  21  -1  -1    0.05    0.35
 -21   1  -1   -0.23    0.24
 -21  -1   1   -0.13    0.26
  21  -2   1    0.27    0.37
  21  -2  -1    0.45    0.45
 -21   0  -2    0.28    0.30
  21   0  -2    0.31    0.43
 -21   0   2   -0.05    0.24
 -21   1   2    0.78    0.42
 -21  -1  -2    0.59    0.33
 -21   1  -2   -0.34    0.28
 -21  -1   2    0.92    0.42
  21  -1  -2    0.07    0.40
   0   0   0    0.00    0.00
;
_shelx_hkl_checksum     7794
_shelx_res_file
;
TITL rjo2 in P c a 21
CELL  0.71073  17.8579   8.1257   9.8317   90.000   90.000   90.000
ZERR     4.00   0.0009   0.0004   0.0005    0.000    0.000    0.000
LATT  -1
SYMM  - X, - Y, 1/2 + Z
SYMM  1/2 - X,   Y, 1/2 + Z
SYMM  1/2 + X, - Y,   Z
SFAC  C    H    O    S
UNIT  64 64 8 4
MERG   2
FMAP   2
PLAN    5
ACTA
BOND   $H
CONF
L.S.  18
WGHT    0.029400    0.216400
FVAR       0.20817
C1    1    0.366206    0.685629    1.376421    11.00000    0.08960    0.11484 =
         0.07043    0.00493    0.00600   -0.03013
AFIX 137
H1A   2    0.324943    0.753247    1.404596    11.00000   -1.50000
H1B   2    0.410604    0.718455    1.424327    11.00000   -1.50000
H1C   2    0.355299    0.572493    1.396386    11.00000   -1.50000
AFIX   0
C2    1    0.378396    0.705531    1.225799    11.00000    0.06472    0.06422 =
         0.06360   -0.00034    0.00638   -0.01960
C3    1    0.328507    0.787648    1.143974    11.00000    0.06092    0.07651 =
         0.08360    0.00224    0.01086   -0.00370
AFIX  43
H3    2    0.284952    0.829952    1.182267    11.00000   -1.20000
AFIX   0
C4    1    0.341114    0.809351    1.006138    11.00000    0.06403    0.06366 =
         0.07719    0.00618   -0.00686   -0.00147
AFIX  43
H4    2    0.306607    0.867026    0.953725    11.00000   -1.20000
AFIX   0
C5    1    0.404896    0.745470    0.946210    11.00000    0.06137    0.04794 =
         0.06002   -0.00328   -0.00081   -0.01148
C6    1    0.455293    0.662186    1.027258    11.00000    0.06129    0.05600 =
         0.06714   -0.00053   -0.00149   -0.00042
AFIX  43
H6    2    0.498659    0.618563    0.989267    11.00000   -1.20000
AFIX   0
C7    1    0.441607    0.643407    1.164293    11.00000    0.06631    0.05781 =
         0.06633    0.00911   -0.00819   -0.00647
AFIX  43
H7    2    0.476292    0.586770    1.217089    11.00000   -1.20000
AFIX   0
C8    1    0.483878    0.943700    0.760338    11.00000    0.07023    0.05778 =
         0.04465    0.00284   -0.00337   -0.00253
AFIX  13
H8    2    0.493038    0.970799    0.664644    11.00000   -1.20000
AFIX   0
C9    1    0.601527    0.811628    0.747441    11.00000    0.08381    0.09486 =
         0.07150    0.00003   -0.00307    0.02370
AFIX 137
H9A   2    0.613921    0.863652    0.662714    11.00000   -1.50000
H9B   2    0.577131    0.708505    0.729926    11.00000   -1.50000
H9C   2    0.646466    0.792657    0.798682    11.00000   -1.50000
AFIX   0
C10   1    0.446751    1.088848    0.827450    11.00000    0.06964    0.05201 =
         0.04611    0.00240    0.00739   -0.00860
C11   1    0.385205    1.178154    0.758720    11.00000    0.06104    0.05140 =
         0.04928    0.00290    0.01205   -0.00772
C12   1    0.357284    1.318083    0.820452    11.00000    0.06582    0.06523 =
         0.07115   -0.01318    0.01248   -0.00904
AFIX  43
H12   2    0.376664    1.351939    0.903672    11.00000   -1.20000
AFIX   0
C13   1    0.300728    1.408305    0.759537    11.00000    0.06857    0.06501 =
         0.10439   -0.00818    0.01335    0.00554
AFIX  43
H13   2    0.282824    1.502666    0.802058    11.00000   -1.20000
AFIX   0
C14   1    0.270912    1.360780    0.638100    11.00000    0.06390    0.07666 =
         0.09387    0.01295    0.01328    0.00929
AFIX  43
H14   2    0.232483    1.421178    0.598305    11.00000   -1.20000
AFIX   0
C15   1    0.298429    1.222479    0.575396    11.00000    0.08515    0.10211 =
         0.06486    0.00974   -0.01060    0.01382
AFIX  43
H15   2    0.278000    1.188722    0.492979    11.00000   -1.20000
AFIX   0
C16   1    0.355620    1.133265    0.632459    11.00000    0.09002    0.07751 =
         0.05318   -0.00708   -0.00415    0.01738
AFIX  43
H16   2    0.374816    1.042334    0.586807    11.00000   -1.20000
AFIX   0
O1    3    0.552388    0.916163    0.823527    11.00000    0.06649    0.07659 =
         0.05679   -0.00123   -0.00376    0.00864
O2    3    0.468032    1.132823    0.940049    11.00000    0.09418    0.07637 =
         0.04760   -0.00777   -0.00469   -0.00167
S     4    0.419860    0.765416    0.767915    11.00000    0.09482    0.06005 =
         0.05835   -0.00551   -0.00788   -0.01289
HKLF 4
REM  rjo2 in P c a 21
REM R1 =  0.0418 for    1648 Fo > 4sig(Fo)  and  0.0685 for all    2337 data
REM    174 parameters refined using      1 restraints
END
WGHT      0.0293      0.2157
REM Highest difference peak  0.139,  deepest hole -0.147,  1-sigma level  0.031
Q1    1   0.2710  0.9093  1.1376  11.00000  0.05    0.14
Q2    1   0.2378  1.6222  0.6241  11.00000  0.05    0.11
Q3    1   0.5977  0.7800  0.6518  11.00000  0.05    0.11
Q4    1   0.3636  0.8167  1.3829  11.00000  0.05    0.11
Q5    1   0.3661  0.8204  0.7668  11.00000  0.05    0.11
;
_shelx_res_checksum     65905
_shelxl_version_number     2014/6
data_New_Global_Publ_Block
_journal_date_recd_electronic     2014-11-20
_journal_date_accepted     2014-11-21
_journal_name_full     'Acta Crystallographica, Section E'
_journal_year     2015
_journal_volume     71
_journal_issue      1
_journal_page_first     o3
_journal_page_last     o4
_journal_paper_category     HO
_journal_paper_doi     10.1107/S205698901402550X
_journal_coeditor_code     HG5421
_publ_contact_author_name     'Julio Zukerman-Schpector'
_publ_contact_author_address
;
Departmento de Qu\'imica
Universidade Federal de S\~ao Carlos,
13565-905 S\~ao Carlos
SP
Brazil
;
_publ_contact_author_email     'julio@power.ufscar.br'
_publ_contact_author_fax     '551633518350'
_publ_contact_author_phone     '551633518208'
_publ_section_title
;
Crystal structure of 2-methoxy-2-[(4-methylphenyl)sulfanyl]-1-phenylethan-1-one
;
loop_
    _publ_author_name
    _publ_author_footnote
    _publ_author_address
    'Zukerman-Schpector, Julio' .
;
Departmento de Qu\'imica
Universidade Federal de S\~ao Carlos,
13565-905 S\~ao Carlos
SP
Brazil
;
    'Olivato, Paulo R.' .
;
Instituto de Qu\'imica
Universidade de S\~ao Paulo
05508-000 S\~ao Paulo, SP
Brazil
;
    'Traesel, Henrique J.' .
;
Instituto de Qu\'imica
Universidade de S\~ao Paulo
05508-000 S\~ao Paulo, SP
Brazil
;
    'Valen\,ca, J\'essica' .
;
Instituto de Qu\'imica
Universidade de S\~ao Paulo
05508-000 S\~ao Paulo, SP
Brazil
;
    'Rodrigues, Daniel N. S.' .
;
Instituto de Qu\'imica
Universidade de S\~ao Paulo
05508-000 S\~ao Paulo, SP
Brazil
;
    'Tiekink, Edward R.T.' .
;
Department of Chemistry, University of Malaya,
50603 Kuala Lumpur,
Malaysia
;
_publ_section_synopsis
;
In a \b-thiocarbonyl compound, the carbonyl and methoxy O atoms are
approximately coplanar and <i>syn</i> to each other, and the tolyl ring is
orientated to lie over them. In the crystal, supramolecular chains are formed
along the <i>c</i> axis mediated by C---H...O interactions.
;
