# Supplementary material for: Crystal structure of 2-meth­oxy-2-[(4-methyl­phen­yl)sulfan­yl]-1-phenyl­ethan-1-one
Source: Acta Crystallogr E Crystallogr Commun. 2015 Jan 1;71(Pt 1):o3–4. doi: 10.1107/S205698901402550X (PMC4331849; doi:10.1107/S205698901402550X)
Supplement: Supplementary file 2 [file e-71-000o3-Isup2.hkl]

#
# h,k,l, Fc-squared, Fo-squared, sigma(Fo-squared), status flag
#
data_I
_shelx_title ' rjo2 in P c a 21'
_shelx_refln_list_code          4
_shelx_F_calc_maximum      153.33
_exptl_crystal_F_000       576.00
_reflns_d_resolution_high  0.8282

loop_
 _space_group_symop_operation_xyz
 'x, y, z'
 '-x, -y, z+1/2'
 '-x+1/2, y, z+1/2'
 'x+1/2, -y, z'

_cell_length_a    17.8579
_cell_length_b     8.1257
_cell_length_c     9.8317
_cell_angle_alpha  90.000
_cell_angle_beta   90.000
_cell_angle_gamma  90.000

_shelx_F_squared_multiplier     1.000

loop_
 _refln_index_h
 _refln_index_k
 _refln_index_l
 _refln_F_squared_calc
 _refln_F_squared_meas
 _refln_F_squared_sigma
 _refln_observed_status
   9   2 -10         12.87          9.23         7.85 o
  10   2 -10          3.73         -0.46         6.46 o
  12   0  -9         10.16         13.38         8.54 o
  14   0  -9          5.27          5.08         8.54 o
   6   1  -9          3.21         -0.69         4.38 o
   7   1  -9         39.84         46.85         9.69 o
   8   1  -9         18.00          9.00         6.69 o
   9   1  -9          3.25         -3.92         5.31 o
  10   1  -9          4.09         -0.69         4.85 o
  11   1  -9         25.68         25.62        10.38 o
   7   2  -9         29.30         12.23         7.85 o
   8   2  -9         47.66         55.62        11.31 o
   9   2  -9         17.20         15.92         7.62 o
  10   2  -9         24.01         10.62         7.62 o
  12   2  -9          5.55          4.38         7.38 o
  13   2  -9          0.90          3.69         7.62 o
   9   3  -9          5.71          8.77         7.15 o
  10   3  -9          8.30         10.15         7.15 o
  11   3  -9          0.99         -3.92         6.23 o
  12   3  -9          7.13          5.08         7.85 o
   4   0  -8        180.72        198.23        12.92 o
  10   0  -8         33.47         44.31        11.54 o
  12   0  -8         94.57        106.15        16.85 o
   4   1  -8         73.28         84.00        10.15 o
   5   1  -8        177.28        194.54         9.62 o
   6   1  -8         30.71         25.62         7.62 o
   7   1  -8        214.87        225.46        16.62 o
   8   1  -8         98.20         67.85        11.77 o
   9   1  -8         31.66         19.38         7.38 o
  10   1  -8         37.55         30.68         7.62 o
  11   1  -8         69.08         92.76        10.66 o
  12   1  -8         41.89         38.39         7.98 o
  13   1  -8          5.61          9.25         5.63 o
  14   1  -8          2.11         -4.38         7.38 o
  15   1  -8          5.04         -4.38         6.92 o
   6   2  -8        127.36        120.23        14.54 o
   7   2  -8        151.97        207.92        20.08 o
   8   2  -8         82.40         77.08        12.92 o
   9   2  -8          6.45          3.46         6.23 o
  10   2  -8         22.66          7.62         6.23 o
  11   2  -8          4.98          0.90         4.96 o
  12   2  -8         23.92         38.31        11.77 o
  13   2  -8          2.36         -0.69         6.23 o
  14   2  -8          0.36          2.62         5.61 o
  15   2  -8          0.56         -2.90         4.71 o
   7   3  -8         19.98         10.85         6.92 o
   8   3  -8         17.98         21.92         8.54 o
   9   3  -8         91.05         88.39        15.00 o
  10   3  -8         10.49          5.77         6.69 o
  11   3  -8         25.83         29.08         9.46 o
  12   3  -8         20.05          5.54         7.15 o
  13   3  -8          7.54         11.77         9.46 o
  14   3  -8          2.05          4.62         7.62 o
   9   4  -8         47.74         48.92        12.46 o
  10   4  -8         16.94         15.92         7.85 o
  11   4  -8         20.94         11.08         7.85 o
  12   4  -8         19.05         14.77         8.54 o
  13   4  -8         13.00         11.77         8.77 o
  11   5  -8          4.16         10.38         8.08 o
   4   0  -7        513.49        487.16        19.38 o
   6   0  -7        266.12        246.92        15.23 o
   8   0  -7         81.41         66.23        10.85 o
  10   0  -7         85.07         77.08        12.69 o
  12   0  -7         16.59         11.77         6.69 o
  14   0  -7         28.81         22.15         9.92 o
  16   0  -7         15.22         19.38         9.23 o
   2   1  -7         24.03         25.62         4.62 o
   4   1  -7         87.15         92.31         7.32 o
   5   1  -7        262.68        265.36        10.66 o
   6   1  -7         59.97         61.38         6.69 o
   7   1  -7        212.07        219.00        15.92 o
   8   1  -7         28.40         27.00         8.54 o
   9   1  -7        186.51        174.30        18.92 o
  10   1  -7         10.93          9.92         4.57 o
  11   1  -7         55.43         46.78         7.19 o
  12   1  -7          3.37          8.82         4.96 o
  13   1  -7         44.67         59.71         9.61 o
  14   1  -7          6.24          3.87         6.23 o
  15   1  -7         26.32         35.87         8.61 o
  16   1  -7          4.02          7.41         6.47 o
  17   1  -7         10.54          4.39         6.10 o
   2   2  -7        132.26        141.92         7.62 o
   3   2  -7         24.88         31.62         5.31 o
   5   2  -7         18.94         12.94         3.81 o
   6   2  -7        102.55        110.46        14.19 o
   7   2  -7        138.10        129.80        18.46 o
   8   2  -7        154.42        167.08        18.23 o
   9   2  -7         36.20         30.23         9.46 o
  10   2  -7         50.98         57.14         8.23 o
  11   2  -7         45.19         23.31         8.77 o
  12   2  -7         19.39         16.04         5.71 o
  13   2  -7          2.63         -2.86         3.65 o
  14   2  -7          2.60         -1.25         4.07 o
  15   2  -7          3.18         -5.08         7.38 o
  16   2  -7          2.20         12.00        10.38 o
   6   3  -7        203.67        200.45        11.81 o
   7   3  -7        165.76        176.77        19.15 o
   8   3  -7          6.60         18.69         7.85 o
   9   3  -7         28.38         18.00         7.62 o
  10   3  -7          1.08          0.23         6.00 o
  11   3  -7          7.80         -0.69         4.85 o
  12   3  -7          3.84          5.31         6.69 o
  13   3  -7         18.26         17.77         8.31 o
  14   3  -7          1.14          7.85         7.38 o
  15   3  -7          6.81          6.69         6.69 o
  16   3  -7          4.02         -0.69         7.85 o
   8   4  -7         63.88         56.54        11.54 o
   9   4  -7          0.07          0.46         5.54 o
  10   4  -7         53.71         48.00        12.23 o
  11   4  -7         16.85          9.69         7.38 o
  12   4  -7          1.17          0.46         6.23 o
  13   4  -7          7.91         -1.85         6.46 o
  14   4  -7          3.95         11.54         8.08 o
  15   4  -7          3.67          0.00         7.62 o
  10   5  -7          0.45         -3.92         5.31 o
  11   5  -7          9.44         12.46         8.31 o
  12   5  -7          3.10         -1.15         6.23 o
  13   5  -7         12.06         37.62        12.46 o
   4   0  -6         74.19         75.69         9.00 o
   6   0  -6        353.79        388.62        18.46 o
   8   0  -6        173.48        158.77        16.15 o
  10   0  -6       1048.84       1051.85        37.15 o
  12   0  -6        119.31        163.62        18.92 o
  14   0  -6          4.46          3.92         5.77 o
  16   0  -6         23.81         29.31        11.77 o
  18   0  -6         38.96         54.92        15.46 o
   2   1  -6        315.75        351.23        12.23 o
   3   1  -6        297.64        303.34         9.59 o
   4   1  -6         12.14         12.73         3.09 o
   5   1  -6        146.72        149.54         9.46 o
   6   1  -6          9.92         16.37         3.88 o
   7   1  -6        140.96        143.43         9.19 o
   8   1  -6        116.38        118.82        10.08 o
   9   1  -6        605.81        577.27        18.52 o
  10   1  -6         62.79         71.25         8.70 o
  11   1  -6         97.63         96.84        12.81 o
  12   1  -6         16.18         15.98         5.63 o
  13   1  -6         97.54        106.37        17.65 o
  14   1  -6          1.83          1.32         4.70 o
  15   1  -6         42.21         40.93         8.73 o
  16   1  -6          2.94         -3.63         3.63 o
  17   1  -6         19.44         18.34         5.84 o
  18   1  -6          1.79         -3.72         4.57 o
   1   2  -6         49.11         50.54         3.69 o
   2   2  -6        187.80        186.23         8.31 o
   3   2  -6        118.45        116.08         7.62 o
   4   2  -6        178.45        171.92        12.69 o
   5   2  -6        489.66        492.83        14.45 o
   6   2  -6        868.97        840.02        20.33 o
   7   2  -6        184.18        186.36        10.12 o
   8   2  -6         96.03         96.92        13.38 o
   9   2  -6         29.51         13.62         7.15 o
  10   2  -6        101.11        106.15        15.00 o
  11   2  -6         50.64         43.38        10.15 o
  12   2  -6        106.78        135.23        18.69 o
  13   2  -6         37.43         48.92        11.54 o
  14   2  -6          0.23          1.15         5.77 o
  15   2  -6          6.51          6.97         4.71 o
  16   2  -6         18.33          6.93         5.09 o
  17   2  -6          2.27          3.77         6.28 o
  18   2  -6          1.58         11.54         8.54 o
   1   3  -6        186.61        185.31         6.23 o
   2   3  -6        185.16        191.08         8.31 o
   5   3  -6        120.58        111.23        13.85 o
   6   3  -6        127.29        160.85        16.62 o
   7   3  -6        141.37        123.92        15.46 o
   8   3  -6          4.29         -0.23         4.85 o
   9   3  -6        182.05        192.80         7.91 o
  10   3  -6          5.39          5.08         6.46 o
  11   3  -6         21.41         19.38         8.08 o
  12   3  -6         38.46         51.92        12.00 o
  13   3  -6         13.20         12.46         7.85 o
  14   3  -6          7.44          6.23         6.92 o
  15   3  -6         17.29         48.69        12.00 o
  16   3  -6          0.45         -6.46         6.46 o
  17   3  -6         14.59          2.08         7.85 o
   7   4  -6         23.46         20.45         2.61 o
   8   4  -6        133.95        137.09        11.77 o
   9   4  -6         49.74         52.62         7.38 o
  10   4  -6         55.30         48.86         7.62 o
  11   4  -6         29.74         36.69        10.62 o
  12   4  -6         46.87         26.77         9.46 o
  13   4  -6         10.32          6.46         7.38 o
  14   4  -6         21.44          4.38         6.92 o
  15   4  -6          7.62          7.85         9.23 o
   8   5  -6         29.66         27.69         4.85 o
   9   5  -6          2.01          3.39         3.11 o
  10   5  -6         11.25          3.98         3.69 o
  11   5  -6          2.61          0.78         5.88 o
  12   5  -6         11.40         14.08         8.31 o
  13   5  -6          9.05          1.15         6.69 o
   6   6  -6         41.50         44.54         5.77 o
   7   6  -6          2.86          0.69         3.00 o
   8   6  -6         41.23         36.46         6.23 o
   9   6  -6          8.64         12.92         4.85 o
  10   6  -6          4.58         -0.23         4.38 o
  11   6  -6          1.17         -1.85         4.85 o
  12   6  -6         23.92         44.54         8.31 o
  13   6  -6         12.47         14.12         5.38 o
   5   7  -6         15.77         15.92         4.62 o
   6   7  -6          7.77         11.77         4.62 o
   7   7  -6         19.87         24.46         5.77 o
   8   7  -6          8.71          6.69         4.38 o
   9   7  -6         14.15         22.38         6.46 o
  10   7  -6         29.14         33.00         7.85 o
   2   0  -5       4025.46       4045.18        71.08 o
   4   0  -5        744.22        762.70        23.08 o
   6   0  -5        719.11        709.62        24.69 o
   8   0  -5         43.26         50.28        11.42 o
  10   0  -5        166.56        177.92        18.46 o
  12   0  -5        145.14        170.16        16.96 o
  14   0  -5          5.57          2.63         3.98 o
  16   0  -5         51.64         48.32        12.46 o
  18   0  -5          4.24          9.55         5.97 o
   1   1  -5       1468.14       1489.86        28.62 o
   2   1  -5         56.50         71.25         5.03 o
   3   1  -5        252.42        247.09         9.46 o
   4   1  -5        199.47        188.54        12.00 o
   5   1  -5        854.02        833.07        26.88 o
   6   1  -5        168.36        162.05         8.39 o
   7   1  -5        185.12        181.22         5.32 o
   8   1  -5         37.94         35.05         2.77 o
   9   1  -5         59.04         51.29         7.85 o
  10   1  -5         89.17         86.00         8.42 o
  11   1  -5        121.98        132.54        27.46 o
  12   1  -5         24.57         19.97         4.99 o
  13   1  -5        401.85        414.55        13.09 o
  14   1  -5         31.41         29.86         7.26 o
  15   1  -5          0.76         -1.96         2.83 o
  16   1  -5          4.14          1.04         2.85 o
  17   1  -5          5.95         11.12         3.92 o
  18   1  -5          3.30          2.01         3.38 o
  19   1  -5          5.29          7.84         3.92 o
   1   2  -5         21.69         21.69         3.00 o
   2   2  -5       1380.82       1465.86        29.08 o
   3   2  -5         78.75         96.46        10.85 o
   4   2  -5        171.83        157.85        11.77 o
   5   2  -5         70.13         56.08         9.00 o
   6   2  -5         16.26         19.01         1.65 o
   7   2  -5          2.65          1.02         1.48 o
   8   2  -5        209.91        202.85        15.00 o
   9   2  -5         11.14          6.23         4.62 o
  10   2  -5        277.52        262.81        11.22 o
  11   2  -5        114.62        102.56         8.92 o
  12   2  -5         28.39         29.38         5.43 o
  13   2  -5         19.00         16.68         4.77 o
  14   2  -5         17.12         13.38         4.86 o
  15   2  -5          7.70          7.22         4.68 o
  16   2  -5          7.98          5.87         3.61 o
  17   2  -5         11.44          2.34         3.64 o
  18   2  -5          0.84         -1.29         3.35 o
  19   2  -5          0.71          3.89         5.31 o
   4   3  -5         51.98         59.77         9.69 o
   5   3  -5        413.10        427.71         7.05 o
   6   3  -5         48.24         58.70         5.24 o
   7   3  -5        298.19        292.58         9.61 o
   8   3  -5         38.08         25.85         7.62 o
   9   3  -5         35.66         24.46         7.85 o
  10   3  -5         69.58         52.38        10.62 o
  11   3  -5        112.00        123.24         8.31 o
  12   3  -5         13.26         17.08         8.08 o
  13   3  -5         42.23         25.38         9.00 o
  14   3  -5         14.34         10.85         8.31 o
  15   3  -5          4.54          3.00         6.92 o
  16   3  -5         11.11          0.69         7.38 o
   3   4  -5         19.73         23.34         4.38 o
   4   4  -5         52.39         56.65         3.10 o
   5   4  -5        122.09        121.39         6.92 o
   6   4  -5         13.11         11.94         4.62 o
   7   4  -5         53.82         59.21         5.93 o
   8   4  -5        137.71        139.62        17.08 o
   9   4  -5         24.67         12.23         6.92 o
  10   4  -5        103.23        126.23        17.31 o
  11   4  -5         24.35         31.38         9.46 o
  12   4  -5         17.01          9.46         7.62 o
  13   4  -5         46.62         28.15         9.46 o
  14   4  -5         52.46         38.54        11.54 o
  17   4  -5          7.58          2.08         9.00 o
   1   5  -5        332.98        337.62        10.15 o
   2   5  -5        191.77        198.00         8.31 o
   3   5  -5        122.29        131.77         7.62 o
   4   5  -5          4.40          7.38         3.00 o
   5   5  -5         97.84         98.54         7.62 o
   6   5  -5         23.05         19.85         4.62 o
   7   5  -5         26.19         24.00         5.77 o
   8   5  -5         18.85         22.98         4.57 o
   9   5  -5          2.97          3.47         3.21 o
  10   5  -5         19.92         17.08         6.92 o
  11   5  -5         66.22         69.46        14.08 o
  12   5  -5          5.90         -3.00         4.62 o
  13   5  -5         27.55         37.38        12.00 o
  14   5  -5         17.58         -0.46         7.38 o
  15   5  -5         13.79         18.23        10.15 o
  16   5  -5          0.35         -2.31         8.77 o
   1   6  -5        131.64        146.36         5.78 o
   2   6  -5        121.89        123.01         5.43 o
   3   6  -5         45.51         40.62         6.23 o
   4   6  -5         40.18         39.92         6.46 o
   5   6  -5          6.28          7.15         3.69 o
   6   6  -5         22.13         24.69         5.54 o
   7   6  -5         22.03         20.31         6.00 o
   8   6  -5         45.68         54.92         8.77 o
   9   6  -5         11.65          9.46         5.08 o
  10   6  -5         33.49         28.38         7.38 o
  11   6  -5         12.24          1.85         6.92 o
  12   6  -5          4.79          4.38         6.46 o
  13   6  -5         13.36         13.85         9.23 o
  14   6  -5         12.21          9.92        10.15 o
   1   7  -5         48.37         35.64         4.32 o
   2   7  -5         54.56         55.05         5.15 o
   3   7  -5          0.72         -0.03         2.27 o
   4   7  -5         15.31         11.62         3.05 o
   5   7  -5         91.41         85.07         6.14 o
   6   7  -5         26.49         18.00         3.46 o
   7   7  -5         38.58         33.51        11.08 o
   8   7  -5          1.47         -4.15         4.15 o
   9   7  -5          2.23          3.46         5.31 o
  10   7  -5          7.85         -3.00         5.31 o
  11   7  -5          3.78          0.46         5.54 o
  12   7  -5          0.45         -0.92         5.54 o
   1   8  -5         31.87         35.24        10.62 o
   2   8  -5         20.50         16.67         5.77 o
   3   8  -5          5.78         -0.84         5.08 o
   4   8  -5         49.49         51.56         6.23 o
   5   8  -5         14.90         18.64         5.31 o
   6   8  -5          6.56          1.50         3.10 o
   7   8  -5         14.88          9.23         6.00 o
   8   8  -5         13.21         12.23         6.00 o
   2   0  -4       1737.76       1714.63        34.85 o
   6   0  -4        668.39        625.89        22.73 o
   8   0  -4        415.19        426.22         9.69 o
  10   0  -4        758.28        781.92        15.02 o
  12   0  -4         86.76         84.68         8.82 o
  14   0  -4         42.41         38.06        13.15 o
  16   0  -4         17.87         21.75         6.43 o
  18   0  -4          5.74          6.43         7.62 o
  20   0  -4         14.07         17.08         9.23 o
   0   1  -4        276.89        302.08         7.62 o
   1   1  -4       1075.04       1112.55        21.69 o
   2   1  -4        227.53        247.39         9.46 o
   3   1  -4        546.93        567.01        12.51 o
   4   1  -4          1.72          2.77         2.77 o
   5   1  -4        764.88        792.39        22.27 o
   6   1  -4        297.52        314.70         6.50 o
   7   1  -4          0.72          1.31         1.16 o
   8   1  -4        311.54        322.63         6.82 o
   9   1  -4         17.36         19.44         2.21 o
  10   1  -4         49.00         49.34         4.18 o
  11   1  -4        163.25        177.22        12.73 o
  12   1  -4         35.29         39.84         5.02 o
  13   1  -4         60.67         70.67         7.06 o
  14   1  -4          3.08          0.88         2.79 o
  15   1  -4        119.17        113.75         9.03 o
  16   1  -4         16.39         16.94         4.86 o
  17   1  -4          3.58          8.80         4.78 o
  18   1  -4         21.46         16.74         4.84 o
  19   1  -4          2.05         -1.31         7.38 o
  20   1  -4          5.79          6.27         6.12 o
   0   2  -4       1119.73       1092.01        18.69 o
   3   2  -4         99.97         89.77         9.69 o
   4   2  -4        750.09        805.33        14.88 o
   5   2  -4        175.96        183.46        15.00 o
   6   2  -4       1282.62       1297.60        17.02 o
   7   2  -4        307.38        334.41         9.75 o
   8   2  -4         52.55         50.45         3.45 o
   9   2  -4         62.71         61.74         3.94 o
  10   2  -4         22.33         27.22         4.65 o
  11   2  -4         65.81         70.02         6.02 o
  12   2  -4         47.54         51.07         5.55 o
  13   2  -4         54.00         47.12         8.93 o
  14   2  -4         26.33         30.60         4.89 o
  15   2  -4         73.74         73.30         7.30 o
  16   2  -4          4.27          2.55         3.51 o
  17   2  -4         34.32         34.36         5.73 o
  18   2  -4         13.82         13.30         6.00 o
  19   2  -4          7.32         12.31        12.81 o
   1   3  -4         74.33         80.31         4.15 o
   2   3  -4         73.28         70.09         3.77 o
   3   3  -4        438.25        435.35         7.99 o
   4   3  -4        271.65        286.30         6.43 o
   5   3  -4        482.08        498.51         9.44 o
   6   3  -4        433.74        443.91        11.73 o
   7   3  -4        115.00        109.90         6.64 o
   8   3  -4         37.52         39.21        11.19 o
   9   3  -4        442.86        445.62        15.69 o
  10   3  -4         75.49         82.02         7.44 o
  11   3  -4        162.63        169.71         9.54 o
  13   3  -4         50.80         46.85        11.54 o
  14   3  -4          3.62          5.40         3.05 o
  15   3  -4         24.48         24.42         6.86 o
  16   3  -4          7.58         11.86         4.21 o
  17   3  -4         12.55          7.41         4.13 o
  18   3  -4          7.49          8.14         4.37 o
  19   3  -4          3.33         -3.53         4.37 o
   0   4  -4        745.73        723.93        16.85 o
   1   4  -4        107.83        111.45         4.14 o
   2   4  -4        139.45        134.88         3.82 o
   3   4  -4        387.94        378.82         6.75 o
   4   4  -4        149.91        157.07         4.33 o
   5   4  -4         56.14         56.72         2.99 o
   6   4  -4        387.50        368.08        10.62 o
   7   4  -4          1.99          1.85         1.85 o
   8   4  -4         12.05          9.23         2.54 o
   9   4  -4         29.69         25.62         3.92 o
  11   4  -4        174.25        150.23        18.46 o
  12   4  -4         41.08         46.85        11.54 o
  13   4  -4         30.91         34.62        10.62 o
  14   4  -4         52.00         62.31        13.85 o
  15   4  -4         51.61         53.54        14.54 o
  16   4  -4          0.14          3.69         6.69 o
  17   4  -4          1.25          1.15         7.38 o
  18   4  -4          5.98          3.69         8.31 o
   0   5  -4        352.15        374.54        13.85 o
   1   5  -4         27.38         33.07         3.58 o
   2   5  -4         29.81         31.59         3.65 o
   3   5  -4        450.36        447.96        17.42 o
   4   5  -4        159.23        142.30         6.15 o
   5   5  -4        111.61        102.89         5.68 o
   6   5  -4         22.88         21.78         3.15 o
   7   5  -4         69.66         53.05         5.24 o
   8   5  -4         23.75         13.77         3.18 o
   9   5  -4         90.79         88.15         6.21 o
  10   5  -4        110.52         94.50        14.54 o
  11   5  -4         24.21         31.03         4.54 o
  12   5  -4          7.27         -0.28         2.64 o
  13   5  -4          2.15          7.38         7.85 o
  14   5  -4          7.74         13.38         8.77 o
  15   5  -4          9.82          4.15         7.15 o
  16   5  -4          4.83         -2.54         9.23 o
  17   5  -4         19.48         18.23        10.15 o
   0   6  -4        128.11        131.31         9.69 o
   1   6  -4          0.34         -0.31         1.87 o
   2   6  -4         63.49         59.91        14.19 o
   3   6  -4          4.36          3.59         3.23 o
   4   6  -4         28.66         24.01         4.04 o
   5   6  -4         61.56         57.04         5.49 o
   6   6  -4         64.49         65.81         6.35 o
   7   6  -4         46.75         55.06         5.49 o
   8   6  -4         91.88         89.70         7.96 o
   9   6  -4          5.11          9.23         3.92 o
  10   6  -4         14.91         11.52         5.42 o
  11   6  -4          4.25          2.91         3.07 o
  12   6  -4         24.35         17.65         6.23 o
  13   6  -4          8.88          4.21         3.44 o
  14   6  -4         41.60         36.56         5.84 o
  15   6  -4         27.43         49.85        14.77 o
   0   7  -4        120.23        118.85        12.00 o
   1   7  -4         17.83         11.31         3.59 o
   2   7  -4         79.32         84.59        10.96 o
   3   7  -4         89.18         89.98         7.56 o
   4   7  -4         13.23         14.48         3.55 o
   5   7  -4         14.29          6.64         3.15 o
   6   7  -4          4.30          6.23         3.26 o
   7   7  -4         51.82         52.19         8.19 o
   8   7  -4          3.45          6.19         3.38 o
   9   7  -4         22.67         21.72         4.48 o
  10   7  -4          0.72         -2.99         2.99 o
  11   7  -4          4.25          4.62         4.38 o
  12   7  -4         22.50         16.85         5.08 o
  13   7  -4          0.38          2.79         4.21 o
   0   8  -4         43.20         24.23         7.15 o
   1   8  -4         13.17         10.23         4.04 o
   2   8  -4          8.66          5.87         3.42 o
   3   8  -4         12.84         17.44         4.53 o
   4   8  -4          0.21          4.04         3.18 o
   5   8  -4         31.84         39.93         6.23 o
   6   8  -4         20.01         19.55         4.37 o
   7   8  -4         19.95         10.94         7.62 o
   8   8  -4         22.23         16.19         4.60 o
   9   8  -4         15.03         17.52         4.68 o
  10   8  -4          3.91          1.13         7.04 o
   0   9  -4          6.63         -2.31         5.77 o
   1   9  -4         13.51         12.35         4.32 o
   2   9  -4          4.33          5.29         4.00 o
   3   9  -4          8.81          6.24         3.98 o
   4   9  -4          1.65         -3.29         3.51 o
   2   0  -3        236.12        244.62         9.46 o
   4   0  -3        130.14        126.52         4.21 o
   6   0  -3         67.16         83.12         4.84 o
   8   0  -3        292.31        292.27         9.10 o
  10   0  -3        645.46        621.70        22.62 o
  12   0  -3         47.47         58.39         8.77 o
  14   0  -3         15.44         15.00         5.77 o
  16   0  -3         66.08         64.85        11.77 o
  18   0  -3         43.65         40.84         7.82 o
  20   0  -3          4.42          7.15         7.62 o
   1   1  -3       3976.23       3829.52        44.37 o
   2   1  -3        570.01        576.00        17.31 o
   3   1  -3        295.95        303.24         4.81 o
   4   1  -3        114.65        114.22         3.74 o
   5   1  -3         11.91         10.04         1.36 o
   6   1  -3        141.53        157.55         3.86 o
   7   1  -3        930.73        908.18        12.70 o
   8   1  -3        219.60        223.60         5.25 o
   9   1  -3        245.04        239.21         7.84 o
  10   1  -3         11.66         13.48         2.83 o
  11   1  -3         18.98         22.21         3.52 o
  12   1  -3         27.38         19.05         4.04 o
  13   1  -3        143.05        151.23        10.81 o
  14   1  -3         49.73         46.60         7.96 o
  15   1  -3          0.40         -2.08         2.08 o
  16   1  -3          4.49          3.89         3.27 o
  17   1  -3         44.32         57.08         6.77 o
  18   1  -3         20.70         23.31         5.66 o
  19   1  -3         18.77         22.07         5.50 o
  20   1  -3          3.57          7.61         4.67 o
   1   2  -3       1801.28       1796.94        16.99 o
   2   2  -3        294.73        300.37         8.25 o
   3   2  -3         19.44         18.71         2.77 o
   4   2  -3        603.43        566.50        11.61 o
   5   2  -3        244.02        230.45         4.86 o
   6   2  -3         24.76         31.56         2.46 o
   7   2  -3        287.14        301.49         8.39 o
   8   2  -3         23.94         24.85         2.60 o
   9   2  -3         58.83         59.25         5.59 o
  10   2  -3        405.98        448.24        13.24 o
  11   2  -3         65.03         60.68         6.38 o
  12   2  -3        139.35        125.23        15.58 o
  13   2  -3         21.29         17.61         5.19 o
  14   2  -3         10.24          5.56         3.01 o
  15   2  -3          1.11         -0.20         2.89 o
  16   2  -3          2.95          1.33         3.43 o
  17   2  -3         59.58         52.71         6.76 o
  18   2  -3         14.46         12.84         4.34 o
  19   2  -3          2.71          1.95         4.10 o
  20   2  -3          0.75         -1.84         3.66 o
   1   3  -3        129.25        117.06         9.12 o
   2   3  -3        104.33        102.64         6.00 o
   3   3  -3        355.30        359.67         7.13 o
   4   3  -3          2.13          1.36         1.57 o
   5   3  -3         31.13         28.40         1.92 o
   6   3  -3        338.89        352.59         5.99 o
   7   3  -3       1003.65        951.32        21.88 o
   8   3  -3        540.69        576.21        17.31 o
   9   3  -3         72.72        112.72         5.36 o
  10   3  -3         53.52         56.17         4.25 o
  11   3  -3        258.19        255.99         7.75 o
  12   3  -3         23.06         32.50         4.55 o
  13   3  -3         45.49         38.95         5.09 o
  14   3  -3          2.21          0.28         2.65 o
  15   3  -3         36.70         32.95         5.01 o
  16   3  -3         30.99         32.99         5.60 o
  17   3  -3         12.80          6.17         3.82 o
  18   3  -3         15.34          7.39         4.30 o
  19   3  -3          5.18          2.64         4.18 o
   1   4  -3         12.66         11.87         2.36 o
   2   4  -3        253.42        248.73         7.62 o
   3   4  -3         85.07        100.48        10.15 o
   4   4  -3        404.33        386.21        20.31 o
   5   4  -3        195.67        207.69         9.46 o
   6   4  -3         82.74         82.81         3.76 o
   7   4  -3         85.73         81.10         4.35 o
   8   4  -3         21.82         23.26         3.46 o
   9   4  -3          7.25         11.08         3.46 o
  10   4  -3         56.24         60.88         8.54 o
  11   4  -3         44.03         42.99         4.45 o
  12   4  -3         38.00         31.71         4.96 o
  13   4  -3         15.03         10.91         4.61 o
  14   4  -3         60.70         61.52         8.52 o
  15   4  -3          4.42          5.84         3.31 o
  16   4  -3          7.60         10.59         5.52 o
  17   4  -3         12.03          5.07         5.65 o
  18   4  -3          9.53         13.91         8.65 o
   1   5  -3         83.68         70.50         6.12 o
   2   5  -3        230.87        255.94         9.58 o
   3   5  -3          3.60          5.15         6.58 o
   4   5  -3         62.11         73.22         5.94 o
   5   5  -3         42.04         48.84         4.99 o
   6   5  -3         54.54         52.85         7.15 o
   7   5  -3         72.53         78.70         6.96 o
   8   5  -3         14.44         12.13         3.44 o
   9   5  -3         14.91         10.85         3.42 o
  10   5  -3         12.23         11.66         3.58 o
  11   5  -3         87.44         82.67         9.58 o
  12   5  -3         22.89         21.66         4.72 o
  13   5  -3         37.06         36.32         5.63 o
  14   5  -3          0.58          0.74         3.49 o
  15   5  -3         17.41         11.72         4.63 o
  16   5  -3          1.77          0.84         9.69 o
  17   5  -3          1.21         -7.38         7.38 o
   1   6  -3         87.89         87.05         7.01 o
   2   6  -3         28.86         23.66         4.08 o
   3   6  -3          4.97         14.42         3.21 o
   4   6  -3         34.42         38.89         5.09 o
   5   6  -3         37.11         32.37         5.31 o
   6   6  -3         66.39         66.06         6.60 o
   7   6  -3         90.91         89.08        10.15 o
   8   6  -3         22.91         27.23         6.23 o
   9   6  -3         13.73         30.56        13.04 o
  10   6  -3         29.89         38.19        10.62 o
  11   6  -3         43.96         44.74         6.79 o
  12   6  -3          3.21          7.67         4.50 o
  13   6  -3         16.19          8.44         4.39 o
  14   6  -3          7.02         12.21         4.68 o
  15   6  -3          0.51         -1.62         5.19 o
  16   6  -3         14.21         12.85         5.07 o
   1   7  -3         66.10         75.64         7.26 o
   2   7  -3         95.93         93.73         8.19 o
   3   7  -3          8.93          7.29         3.32 o
   4   7  -3        103.75         99.14         8.28 o
   5   7  -3         40.49         35.55         5.63 o
   6   7  -3          2.24          0.26         2.85 o
   7   7  -3         18.96         26.42         4.82 o
   8   7  -3          4.87          0.63         3.25 o
   9   7  -3         15.68         16.38         6.00 o
  10   7  -3         11.52         13.38         5.77 o
  11   7  -3         11.42         11.31         5.31 o
  12   7  -3          1.72          7.15         5.54 o
  13   7  -3          7.36         -2.50         3.83 o
  14   7  -3          4.55          7.20         4.96 o
   1   8  -3         47.92         53.21         6.93 o
   2   8  -3          0.73         -1.18         3.09 o
   3   8  -3         12.77          9.69         4.15 o
   4   8  -3         19.45         22.25         4.81 o
   5   8  -3         15.09         15.86         4.76 o
   6   8  -3          5.51          6.33         4.85 o
   7   8  -3         46.30         45.47        16.50 o
   8   8  -3         16.41         12.26         4.55 o
   9   8  -3          2.41          3.36         4.21 o
  10   8  -3         41.19         25.89         5.65 o
  11   8  -3         15.17         12.46         6.46 o
   1   9  -3         33.23         32.25         8.31 o
   2   9  -3         12.40          4.87         5.88 o
   3   9  -3          1.40          5.88         4.24 o
   4   9  -3         12.31          8.91         4.56 o
   5   9  -3          0.11          3.55         4.16 o
   6   9  -3          2.52          6.89         4.40 o
   0   0  -2      15279.30      14370.56       210.92 o
   2   0  -2       7048.09       6870.20        73.46 o
   4   0  -2       2624.53       2543.45        42.00 o
   6   0  -2       2448.89       2314.75        30.49 o
   8   0  -2          6.70          2.54         2.77 o
  10   0  -2        234.36        204.92        12.46 o
  12   0  -2         44.25         41.31         8.08 o
  14   0  -2        104.03        104.31        12.92 o
  16   0  -2         88.57        103.39        13.62 o
  18   0  -2         20.41         26.08         8.77 o
  20   0  -2         16.25         27.46         9.69 o
   1   1  -2        662.87        630.24        16.15 o
   2   1  -2       4316.53       4088.09        45.63 o
   3   1  -2        620.15        609.97         7.78 o
   4   1  -2       2036.96       1951.81        17.71 o
   5   1  -2       1403.69       1433.77        14.52 o
   6   1  -2        877.51        852.09        10.69 o
   7   1  -2       1585.08       1657.25        25.82 o
   8   1  -2        505.16        521.98        12.86 o
   9   1  -2        376.54        394.63        11.66 o
  10   1  -2        163.81        175.33         8.08 o
  11   1  -2         59.96         62.10        16.15 o
  12   1  -2         59.63         66.47        10.50 o
  13   1  -2          7.68          7.50         3.46 o
  14   1  -2         28.19         30.83         5.55 o
  15   1  -2        163.73        180.53        16.72 o
  16   1  -2          3.92         -1.48         3.45 o
  17   1  -2        136.32        142.14        10.88 o
  18   1  -2         33.31         28.82         5.57 o
  19   1  -2         19.66         19.66         5.30 o
  20   1  -2          1.10          3.34         4.23 o
  21   1  -2         12.91          1.90         5.13 o
   0   2  -2        355.29        357.00         9.46 o
   1   2  -2         81.64         84.16         3.23 o
   2   2  -2        243.88        235.73         6.81 o
   3   2  -2        625.85        607.39         6.93 o
   4   2  -2       3218.99       3263.52        31.18 o
   5   2  -2       1487.71       1564.09        14.03 o
   6   2  -2       1605.05       1617.17        16.52 o
   7   2  -2        561.96        584.34        10.13 o
   8   2  -2        390.60        422.32         8.80 o
   9   2  -2         26.32         25.35         2.95 o
  10   2  -2         71.27         72.74         4.93 o
  11   2  -2         63.38         74.37         5.19 o
  12   2  -2        104.38        116.12        19.73 o
  13   2  -2         20.30         25.78         4.13 o
  14   2  -2         41.53         41.01         5.53 o
  15   2  -2        103.96        105.86         8.57 o
  16   2  -2         22.69         21.66         4.61 o
  17   2  -2         28.70         19.58         4.80 o
  18   2  -2         26.40         29.02         5.69 o
  19   2  -2         28.76         27.04         5.67 o
  20   2  -2         24.10         35.76         6.20 o
   0   3  -2         14.47         12.92         2.77 o
   1   3  -2        671.87        707.75        14.54 o
   2   3  -2        577.46        587.33        11.57 o
   3   3  -2       1457.56       1484.64        26.65 o
   4   3  -2       1293.60       1273.26        15.18 o
   5   3  -2       1697.43       1761.15        23.60 o
   6   3  -2       1116.46       1096.45        17.77 o
   7   3  -2        140.79        134.76         9.59 o
   8   3  -2         68.45         68.00         4.10 o
   9   3  -2        662.06        662.36        13.34 o
  10   3  -2         95.03        100.70         5.08 o
  11   3  -2        107.35        112.27         6.00 o
  12   3  -2          6.11          5.54         2.18 o
  13   3  -2        164.74        153.29         6.67 o
  14   3  -2         60.15         58.36         4.96 o
  15   3  -2         13.70         15.10         4.02 o
  16   3  -2          0.09          0.23         3.26 o
  17   3  -2         16.74         23.13         5.11 o
  18   3  -2         12.57         10.89         4.61 o
  19   3  -2          9.79          7.13         4.63 o
  20   3  -2          0.33          1.19         3.91 o
   0   4  -2        299.26        264.92        11.77 o
   1   4  -2         63.88         69.91         5.14 o
   2   4  -2        596.43        593.77        18.46 o
   3   4  -2        262.96        275.08        12.23 o
   4   4  -2         88.08         94.31         5.42 o
   5   4  -2        765.87        767.73        12.29 o
   6   4  -2        295.25        291.98         7.47 o
   7   4  -2        124.47        129.31         5.30 o
   8   4  -2         37.13         45.82         4.00 o
   9   4  -2         27.40         23.59         2.86 o
  10   4  -2          5.34          5.03         1.95 o
  11   4  -2        169.69        160.13        11.26 o
  12   4  -2         89.67         86.04         5.73 o
  13   4  -2        116.69        112.49         6.71 o
  14   4  -2         31.90         37.82         4.34 o
  15   4  -2          7.88          3.86         2.63 o
  16   4  -2          7.08          8.87         3.01 o
  17   4  -2          1.70          0.16         2.75 o
  18   4  -2         13.56         14.52         4.59 o
  19   4  -2         21.42         18.03         5.33 o
   1   5  -2        172.51        171.69         7.62 o
   2   5  -2         35.15         40.85         6.69 o
   3   5  -2        400.85        391.39        16.38 o
   4   5  -2         19.20         14.45         2.52 o
   5   5  -2         63.90         64.09        10.38 o
   6   5  -2        164.08        154.96         8.31 o
   7   5  -2         22.18         19.65         4.01 o
   8   5  -2         59.39         49.27         6.92 o
   9   5  -2         42.38         40.29         5.76 o
  10   5  -2        221.41        226.91        11.53 o
  11   5  -2          8.40          7.65         4.85 o
  12   5  -2         23.01         17.42         7.96 o
  13   5  -2          7.56          4.20         4.20 o
  14   5  -2          8.10         13.78         3.76 o
  15   5  -2         17.90         19.10         4.55 o
  16   5  -2          6.58          1.63         3.81 o
  17   5  -2          7.54         13.58         4.46 o
  18   5  -2          8.70          3.76         4.00 o
   4   6  -2         93.59         97.39        11.77 o
   5   6  -2         95.63         87.48         7.85 o
   6   6  -2        124.33        122.77        12.23 o
   7   6  -2         11.40         13.85         5.08 o
   8   6  -2        310.56        349.85        17.54 o
   9   6  -2         57.98         49.03         6.93 o
  10   6  -2         53.20         40.23         6.31 o
  11   6  -2         45.58         40.50         6.60 o
  12   6  -2          4.37          6.99         4.12 o
  13   6  -2          4.34          1.18         3.88 o
  14   6  -2         21.36         20.01         6.35 o
  15   6  -2         19.37         12.58         6.12 o
  16   6  -2          0.80          2.66         4.73 o
   0   7  -2        113.24         94.39        12.00 o
   1   7  -2         50.78         46.66         6.10 o
   2   7  -2        144.22        145.63        10.28 o
   3   7  -2        127.95        122.29         9.54 o
   4   7  -2         20.04         18.71         4.63 o
   5   7  -2         12.30         10.20         3.83 o
   6   7  -2         63.82         56.70         9.58 o
   7   7  -2         15.40          7.15         5.31 o
   8   7  -2         22.64         14.08         5.54 o
   9   7  -2          8.04          8.54         5.31 o
  10   7  -2          0.51          1.15         4.85 o
  11   7  -2         22.00         24.69         7.15 o
  12   7  -2         31.60         34.47         6.92 o
  13   7  -2          3.88          3.80         4.62 o
  14   7  -2          2.13          2.88         4.53 o
   0   8  -2         11.09         23.31         6.46 o
   1   8  -2         13.49          6.20         3.25 o
   2   8  -2          6.92          8.17         3.98 o
   3   8  -2         25.59         29.46         7.73 o
   4   8  -2          0.70         -1.05         6.46 o
   5   8  -2          4.67          5.63         3.76 o
   6   8  -2         12.68         17.65         4.97 o
   7   8  -2         45.90         31.35        10.96 o
   8   8  -2         53.12         55.93         7.69 o
   9   8  -2         72.72         77.31        12.00 o
  10   8  -2         32.90         33.00         9.00 o
  11   8  -2         10.02         -1.38         5.77 o
   0   9  -2          0.18          1.62         5.08 o
   1   9  -2         33.83         31.52         6.04 o
   2   9  -2          0.62          4.89         3.99 o
   3   9  -2         29.08         28.62         9.35 o
   4   9  -2         12.21         16.98         6.12 o
   5   9  -2          8.30          2.80         4.70 o
   6   9  -2         18.28         14.10         5.61 o
   7   9  -2         10.26          7.20        13.04 o
   2   0  -1       4090.90       4012.52        43.07 o
   4   0  -1       3029.27       2918.28        34.58 o
   6   0  -1        920.75        918.47        22.38 o
   8   0  -1       1339.89       1296.24        31.15 o
  10   0  -1         87.02        102.23        10.38 o
  12   0  -1         78.32         66.00         9.69 o
  14   0  -1        228.64        207.23        15.00 o
  16   0  -1        321.88        368.54        21.69 o
  18   0  -1         20.21         21.46         8.08 o
  20   0  -1          8.27          8.08         7.38 o
   1   1  -1       1879.31       1803.81        20.80 o
   2   1  -1        228.12        212.92         4.36 o
   3   1  -1       7254.40       7128.91        51.98 o
   4   1  -1       1513.83       1487.75        14.26 o
   5   1  -1       2217.56       2138.95        19.60 o
   6   1  -1        119.49        127.30         5.30 o
   7   1  -1       2635.30       2651.22        30.32 o
   8   1  -1        288.43        298.10         9.30 o
   9   1  -1         82.96         93.04         6.76 o
  10   1  -1         79.60        105.64        14.08 o
  11   1  -1       1102.26       1118.99        22.92 o
  12   1  -1         48.72         48.89         6.03 o
  13   1  -1        264.15        271.32        11.50 o
  14   1  -1         46.25         47.91         6.34 o
  15   1  -1         42.03         48.20         6.68 o
  16   1  -1          4.73          3.45         3.51 o
  17   1  -1         53.68         69.39         7.45 o
  18   1  -1         10.02          6.58         3.83 o
  19   1  -1         17.69         12.26         4.80 o
  20   1  -1          3.49          0.68         3.81 o
  21   1  -1          2.11          0.11         3.81 o
   1   2  -1       2694.25       2660.73        29.75 o
   2   2  -1       1304.88       1315.18        12.93 o
   3   2  -1       4741.75       4654.00        43.33 o
   4   2  -1       1970.90       1929.44        18.77 o
   5   2  -1         82.39         76.29         6.18 o
   6   2  -1         82.26         74.86         4.15 o
   7   2  -1        674.93        637.66        11.92 o
   8   2  -1        626.49        640.13        25.01 o
   9   2  -1         39.59         42.81         8.02 o
  10   2  -1        383.37        406.33        10.65 o
  11   2  -1         59.64         61.33         5.33 o
  12   2  -1         92.63         90.48         6.70 o
  13   2  -1         47.39         49.35         5.28 o
  14   2  -1         55.93         61.39        10.44 o
  15   2  -1         41.61         47.96         5.97 o
  16   2  -1         52.53         60.27         7.01 o
  17   2  -1          5.24          2.01         3.33 o
  18   2  -1          7.63          5.41         3.62 o
  19   2  -1          0.18         -1.34         3.43 o
  20   2  -1          6.94         14.08         4.47 o
  21   2  -1          4.53         10.38        10.38 o
   1   3  -1        927.12        959.31        18.92 o
   2   3  -1        544.06        605.08        13.38 o
   3   3  -1         60.28         55.95         3.49 o
   4   3  -1        933.38        946.62        18.58 o
   5   3  -1        629.61        634.25        11.15 o
   6   3  -1         46.87         52.02         3.95 o
   7   3  -1       1603.28       1679.65        22.64 o
   8   3  -1         30.76         34.78         3.65 o
   9   3  -1         12.76         14.88         2.89 o
  10   3  -1          1.39          4.05         2.19 o
  11   3  -1        228.77        230.95         8.66 o
  12   3  -1         11.31         16.77         3.58 o
  13   3  -1        109.08        107.42         7.91 o
  14   3  -1        149.22        158.77         7.69 o
  15   3  -1         18.29         17.15         3.44 o
  16   3  -1          3.66          7.49         2.86 o
  17   3  -1         42.67         43.89         5.66 o
  18   3  -1          6.06          3.44         3.90 o
  19   3  -1          1.50          1.38         3.61 o
  20   3  -1          2.90          7.45         6.02 o
   1   4  -1         36.05         33.70         3.27 o
   2   4  -1        124.59        124.15         6.23 o
   3   4  -1        878.77        880.39        20.31 o
   4   4  -1       1576.62       1527.93        30.92 o
   5   4  -1       1023.39       1003.32        26.88 o
   6   4  -1        465.13        471.41        12.45 o
   7   4  -1        152.15        164.96        10.72 o
   8   4  -1        366.61        355.82         9.91 o
   9   4  -1          3.11          4.50         2.23 o
  10   4  -1        279.00        284.26         9.72 o
  11   4  -1         23.53         19.49         6.44 o
  12   4  -1          4.16          5.55         2.47 o
  13   4  -1         51.49         51.99         4.85 o
  14   4  -1         51.86         42.96         4.87 o
  15   4  -1          1.46          2.72         2.55 o
  16   4  -1         11.68         15.86         5.03 o
  17   4  -1          7.15         -2.08         2.93 o
  18   4  -1          0.73         -2.37         4.10 o
  19   4  -1          1.72          0.84         3.08 o
   1   5  -1       1658.62       1676.77        22.00 o
   2   5  -1        160.11        159.17        10.46 o
   3   5  -1         73.32         75.92         6.92 o
   4   5  -1         89.57         78.46         6.23 o
   5   5  -1        256.28        242.08        11.08 o
   6   5  -1         66.63         69.92         7.38 o
   7   5  -1        151.10        155.51        20.42 o
   8   5  -1        235.19        224.75         9.85 o
   9   5  -1         27.45         24.50         5.65 o
  10   5  -1         42.79         43.31         5.70 o
  11   5  -1         62.06         67.67         7.93 o
  12   5  -1         10.67          3.98         2.95 o
  13   5  -1         83.14         91.25         6.43 o
  14   5  -1         27.64         29.22         4.20 o
  15   5  -1          2.30          0.91         2.55 o
  16   5  -1          3.97         10.76         3.37 o
  17   5  -1          7.09          5.45         3.39 o
  18   5  -1          1.28          2.43         6.01 o
   1   6  -1        367.09        356.01        22.85 o
   2   6  -1        144.78        150.92        14.54 o
   3   6  -1          7.03          4.15         4.15 o
   6   6  -1        133.16        117.92        12.23 o
   7   6  -1         24.01         19.15         6.00 o
   8   6  -1        190.85        182.31        14.08 o
   9   6  -1         24.76         16.76         5.42 o
  10   6  -1        101.62        111.50         9.92 o
  11   6  -1         17.82         15.26         4.60 o
  12   6  -1          7.84          1.43         3.44 o
  13   6  -1          8.75          6.68         9.81 o
  14   6  -1          8.93         10.56         4.19 o
  15   6  -1          4.32          3.70         3.55 o
  16   6  -1         13.86         16.02         4.84 o
   1   7  -1        103.94         86.79         8.49 o
   2   7  -1         19.73         20.95         5.09 o
   3   7  -1         21.92         23.73         5.05 o
   4   7  -1         17.13         19.73         4.97 o
   5   7  -1        233.25        248.50        12.35 o
   6   7  -1         16.92         30.23         7.85 o
   7   7  -1         12.05          6.69         5.31 o
   8   7  -1         59.31         40.38         8.77 o
   9   7  -1         20.00         20.08         6.69 o
  10   7  -1         15.05          9.23         5.77 o
  11   7  -1          8.02         -1.38         5.08 o
  12   7  -1          3.98         -0.47         4.09 o
  13   7  -1          5.44          0.60         4.31 o
  14   7  -1         10.96          8.86         5.12 o
  15   7  -1          0.80          3.23         7.38 o
   1   8  -1         32.79         45.88         7.10 o
   2   8  -1         36.07         35.55         6.47 o
   3   8  -1          7.95          0.18         6.92 o
   4   8  -1         60.78         50.83        22.62 o
   5   8  -1         44.72         35.84         6.77 o
   6   8  -1          2.90          4.22         4.09 o
   7   8  -1         10.21         12.22         4.91 o
   8   8  -1         42.22         29.31         8.31 o
   9   8  -1         18.24         11.54         6.23 o
  10   8  -1         22.39         14.08         6.69 o
  11   8  -1         10.52          8.08         6.69 o
   1   9  -1         25.14         32.35         7.96 o
   2   9  -1         11.60         17.17         5.70 o
   3   9  -1          7.77          6.12         5.38 o
   4   9  -1         10.79         11.67         5.61 o
   5   9  -1         20.14         23.04         6.44 o
   6   9  -1          4.87         -4.43         4.43 o
   7   9  -1          6.47          8.98         5.20 o
   8   9  -1          7.53          4.85         8.77 o
   4   0   0       5277.63       5082.05        45.59 o
   6   0   0        613.53        647.95        12.28 o
   8   0   0        455.60        469.15        11.27 o
  10   0   0        203.03        211.62        12.46 o
  12   0   0        147.45        176.31        12.69 o
  14   0   0         13.63         13.85         5.77 o
  16   0   0          2.56          6.46         4.85 o
  18   0   0          3.39          1.85         4.38 o
  20   0   0          6.58         -3.23         5.08 o
   1   1   0          5.23          8.70         1.37 o
   2   1   0       5317.44       5011.08        34.48 o
   3   1   0       5585.42       5264.72        50.83 o
   4   1   0          0.09          1.47         0.79 o
   5   1   0         11.48         17.81         2.22 o
   6   1   0        164.38        174.31         6.18 o
   7   1   0          6.00          6.37         1.63 o
   8   1   0         23.90         18.64         2.47 o
   9   1   0        756.50        674.74        12.35 o
  10   1   0         58.37         69.58         4.98 o
  11   1   0        740.94        726.80        14.10 o
  12   1   0          4.99          1.18         1.95 o
  13   1   0        190.03        191.31        10.99 o
  14   1   0         29.32         29.92         4.18 o
  15   1   0         41.57         30.10         5.70 o
  16   1   0          4.02          1.56         4.15 o
  17   1   0          6.60          2.51         3.99 o
  18   1   0          6.56          6.00         4.41 o
  19   1   0          8.84          2.01         4.21 o
  20   1   0          0.68          0.67         3.89 o
  21   1   0         10.18         16.20         5.38 o
   0   2   0      23509.02      23077.08       351.00 o
   1   2   0        133.47        125.41         3.49 o
   2   2   0         81.38         79.97         2.30 o
   3   2   0      12593.71      12215.79       104.59 o
   4   2   0       9296.13       9193.55        70.83 o
   5   2   0       1866.45       1876.00        18.89 o
   6   2   0       1112.36       1065.96        13.24 o
   7   2   0        217.19        214.13         5.53 o
   8   2   0         15.67         10.78         2.01 o
   9   2   0        566.79        530.38        13.66 o
  10   2   0         93.77         94.63         6.60 o
  11   2   0         46.76         38.47         3.65 o
  12   2   0        173.15        168.47         6.56 o
  13   2   0        247.30        234.84         7.81 o
  14   2   0          7.12          6.10         2.66 o
  15   2   0        321.41        298.89         9.40 o
  16   2   0         22.37         31.21         4.40 o
  17   2   0         26.67         31.57         4.47 o
  18   2   0          9.70          7.75         3.97 o
  19   2   0          0.10         -0.70         3.50 o
  20   2   0          4.31          2.57         4.21 o
  21   2   0          2.71          2.56         3.99 o
   0   3   0        148.21        156.00         8.54 o
   1   3   0       4149.04       3998.30        47.45 o
   2   3   0        150.80        135.13         5.26 o
   3   3   0       3995.37       3921.96        39.18 o
   4   3   0        367.27        398.01         7.20 o
   5   3   0        642.96        600.39        11.33 o
   6   3   0         31.68         41.97         4.62 o
   7   3   0         17.18         23.95         2.64 o
   8   3   0         51.99         41.64         3.51 o
   9   3   0        209.16        221.59         6.60 o
  10   3   0        196.97        187.42         6.44 o
  11   3   0        296.37        323.63        10.60 o
  12   3   0        101.71        100.78         6.20 o
  13   3   0          7.48         10.42         3.56 o
  14   3   0         52.99         58.58         5.10 o
  15   3   0          1.53          2.43         2.90 o
  16   3   0         46.27         42.02         9.09 o
  17   3   0          5.25          3.60         2.98 o
  18   3   0          0.06          2.45         2.72 o
  19   3   0          2.20          0.36         3.09 o
  20   3   0          0.00         -0.51         3.77 o
   0   4   0        138.55        162.23         9.92 o
   1   4   0          8.86          7.57         1.83 o
   2   4   0         38.89         37.09         8.54 o
   3   4   0          3.68          0.84         1.54 o
   4   4   0        968.78        949.72        21.12 o
   5   4   0          0.96          0.28         1.30 o
   6   4   0        314.95        304.42         7.22 o
   7   4   0        193.47        194.23         6.06 o
   8   4   0         16.35         15.36         2.56 o
   9   4   0         16.90         12.01         2.48 o
  10   4   0        499.14        501.38        10.91 o
  11   4   0        760.07        772.78        14.27 o
  12   4   0        496.89        480.75        11.54 o
  13   4   0          1.20          3.02         2.46 o
  14   4   0         20.18         28.17         4.14 o
  15   4   0         19.81         16.98         3.60 o
  16   4   0          4.48          2.24         2.75 o
  17   4   0         13.45          9.06         4.00 o
  18   4   0         30.12         28.88         4.88 o
  19   4   0          1.63         -0.84         3.18 o
   0   5   0         25.10         55.62         8.31 o
   1   5   0        411.14        404.21        14.28 o
   2   5   0        493.31        487.89        12.78 o
   3   5   0        494.30        483.75        12.84 o
   4   5   0         25.59         16.21         3.32 o
   5   5   0          2.29          0.23         2.05 o
   6   5   0         11.58         12.93         3.25 o
   7   5   0        310.88        317.77         9.57 o
   8   5   0         27.97         27.17         3.31 o
   9   5   0          1.67          3.48         2.43 o
  10   5   0        390.01        415.29        10.38 o
  11   5   0          1.43         -2.24         2.38 o
  12   5   0        135.24        130.85         8.89 o
  13   5   0        125.62        125.03         7.73 o
  14   5   0          2.88          6.07         3.20 o
  15   5   0        131.28        147.27         8.98 o
  16   5   0         18.18         16.73         4.05 o
  17   5   0          9.12         13.34         4.08 o
  18   5   0          0.14          1.16         3.13 o
   1   6   0         14.50         14.43         3.05 o
   2   6   0        129.70        141.76         7.08 o
   3   6   0        278.63        307.62        11.03 o
   4   6   0         29.99         36.92         5.03 o
   5   6   0         32.70         37.34         5.15 o
   6   6   0        154.58        160.78         9.05 o
   7   6   0        203.27        194.25         9.66 o
   8   6   0        335.89        364.56        25.85 o
  10   6   0         44.43         31.99        15.00 o
  11   6   0         70.75         74.06         7.18 o
  12   6   0         55.57         99.21         6.85 o
  13   6   0         24.16         17.40         4.00 o
  14   6   0         17.97         15.76         3.94 o
  15   6   0         13.53         21.27         4.94 o
  16   6   0          0.10         -2.43         3.64 o
  17   6   0          0.02          0.14         4.60 o
   0   7   0        329.56        428.05        23.65 o
   1   7   0          4.00          4.94         2.71 o
   2   7   0         64.06         71.17         9.55 o
   3   7   0        126.21        126.10         7.86 o
   4   7   0         13.08         14.60         4.96 o
   5   7   0          2.65          1.15         5.31 o
   6   7   0         78.72         83.77        12.46 o
   7   7   0        251.19        277.62        18.46 o
   8   7   0        112.54        105.46        14.08 o
   9   7   0         69.10         94.62        14.31 o
  10   7   0          5.76         13.62         6.92 o
  11   7   0          4.75         -5.08         5.08 o
  12   7   0         21.38         12.46         7.85 o
  13   7   0          9.91          5.04         5.61 o
  14   7   0          0.05         15.43         5.98 o
  15   7   0          7.75         10.85         9.69 o
   0   8   0          0.98         24.46         7.85 o
   1   8   0         15.70         11.66         6.69 o
   2   8   0          8.98         14.69         5.32 o
   3   8   0         34.81         19.33         5.77 o
   4   8   0          7.30          1.62         4.24 o
   5   8   0          0.21          3.29         4.49 o
   6   8   0         80.22         85.83        10.15 o
   7   8   0          0.72          2.31         6.00 o
   8   8   0         47.04         56.54        11.31 o
   9   8   0         25.64         15.69         8.54 o
  10   8   0          0.88         -1.15         5.77 o
  11   8   0          0.00         -2.31         5.77 o
  12   8   0         14.23         17.54         9.23 o
   0   9   0         25.38         21.92         9.00 o
   1   9   0          9.17          9.85         5.48 o
   2   9   0          4.49          8.94         5.45 o
   3   9   0         88.41         98.95        10.77 o
   4   9   0          2.04          7.69         5.91 o
   5   9   0         53.67         50.13        14.42 o
   6   9   0         11.66          6.56         6.23 o
   7   9   0          0.16         -4.99         4.99 o
   8   9   0         26.40         30.68         8.21 o
   2   0   1       4158.92       4015.96        48.23 o
   4   0   1       3112.55       2985.52        35.37 o
   6   0   1        923.55        917.38        15.77 o
   8   0   1       1311.74       1283.10        21.75 o
  10   0   1         96.18        127.57         8.31 o
  12   0   1         76.85         66.47         6.64 o
  14   0   1        230.42        233.31        16.38 o
  16   0   1        318.54        335.31        21.23 o
  18   0   1         19.76         12.69         7.62 o
  20   0   1          8.17         12.23         7.62 o
   1   1   1       1948.49       1895.27        13.67 o
   2   1   1        227.45        218.16         3.70 o
   3   1   1       7252.26       7160.47        48.55 o
   4   1   1       1512.40       1493.33        17.12 o
   5   1   1       2194.28       2096.58        23.28 o
   6   1   1        119.49        117.49         4.34 o
   7   1   1       2660.31       2643.45        29.58 o
   8   1   1        288.12        290.27        10.38 o
   9   1   1         84.77         92.31         5.65 o
  10   1   1         79.18         80.07         5.35 o
  11   1   1       1102.99       1129.75        22.43 o
  12   1   1         48.78         46.38         4.57 o
  13   1   1        266.20        288.15        14.29 o
  14   1   1         46.70         41.90         6.18 o
  15   1   1         41.30         32.65         6.66 o
  16   1   1          4.69          4.40         3.49 o
  17   1   1         53.37         62.82         8.63 o
  18   1   1         10.02          5.57         4.23 o
  19   1   1         16.89         14.52         5.65 o
  20   1   1          3.50          1.14         5.54 o
  21   1   1          2.05          0.46         3.81 o
   1   2   1       2689.32       2621.58        30.63 o
   2   2   1       1350.27       1352.47        19.39 o
   3   2   1       4742.25       4625.97        37.63 o
   4   2   1       1995.06       1960.62        22.22 o
   5   2   1         84.74         80.19         3.42 o
   6   2   1         80.49         90.24         4.09 o
   7   2   1        669.52        653.21        10.49 o
   8   2   1        616.86        601.71        10.38 o
   9   2   1         39.59         34.46         5.56 o
  10   2   1        390.04        401.07         9.01 o
  11   2   1         60.66         67.12         5.46 o
  12   2   1         92.41        101.52         6.11 o
  13   2   1         48.05         47.83         4.55 o
  14   2   1         57.95         64.38         5.47 o
  15   2   1         41.52         44.93         5.54 o
  16   2   1         50.82         51.40         5.66 o
  17   2   1          5.36          1.31         2.89 o
  18   2   1          7.40         10.45         4.81 o
  19   2   1          0.17          1.85         3.12 o
  20   2   1          6.88          2.43         4.13 o
  21   2   1          4.50          6.23         8.54 o
   1   3   1        945.97       1007.31        24.23 o
   2   3   1        544.88        575.96        19.46 o
   3   3   1         59.62         54.35         3.46 o
   4   3   1        927.68        937.94        12.00 o
   5   3   1        625.73        631.75        13.59 o
   6   3   1         47.01         51.63         3.46 o
   7   3   1       1605.99       1646.47        19.39 o
   8   3   1         29.81         27.16         2.84 o
   9   3   1         12.47          9.00         2.53 o
  10   3   1          1.17          2.76         1.83 o
  11   3   1        233.52        250.00         7.71 o
  12   3   1         11.43          8.49         2.45 o
  13   3   1        107.31        118.59         9.72 o
  14   3   1        150.62        150.37         8.10 o
  15   3   1         17.74         10.55         3.50 o
  16   3   1          3.50          3.24         2.76 o
  17   3   1         42.92         47.14         5.54 o
  18   3   1          6.04          2.62         3.16 o
  19   3   1          1.42         -1.26         3.00 o
  20   3   1          2.86          1.91         3.55 o
   1   4   1         36.07         44.81         4.65 o
   2   4   1        127.35        127.66         6.27 o
   3   4   1        879.45        897.63        17.78 o
   4   4   1       1563.74       1499.79        20.13 o
   5   4   1       1020.45       1003.92        15.16 o
   6   4   1        461.92        445.71        10.53 o
   7   4   1        148.29        164.28         5.61 o
   8   4   1        373.60        366.71        11.15 o
   9   4   1          3.05          1.79         1.76 o
  10   4   1        280.43        292.10         8.31 o
  11   4   1         24.47         30.77         3.82 o
  12   4   1          4.46          4.64         3.46 o
  13   4   1         52.20         50.36         5.15 o
  14   4   1         53.57         59.97         5.46 o
  15   4   1          1.43          2.86         3.70 o
  16   4   1         11.55          9.21         3.44 o
  17   4   1          7.34          6.74         3.44 o
  18   4   1          0.77          1.92         3.48 o
  19   4   1          1.69          1.09         3.31 o
   1   5   1       1659.01       1725.47        23.73 o
   2   5   1        161.84        161.98        11.42 o
   3   5   1         73.08         84.63         9.46 o
   4   5   1         86.25         92.16         7.49 o
   5   5   1        259.39        261.29        10.11 o
   6   5   1         66.75         77.21         5.61 o
   7   5   1        150.15        150.13         5.94 o
   8   5   1        232.89        226.59         7.30 o
   9   5   1         26.49         20.96         4.20 o
  10   5   1         44.42         44.61         4.50 o
  11   5   1         64.72         65.02         6.06 o
  12   5   1         10.63          3.88         2.68 o
  13   5   1         82.07         82.05         6.37 o
  14   5   1         28.14         18.67         4.02 o
  15   5   1          2.23          6.25         3.16 o
  16   5   1          3.82          5.16         3.60 o
  17   5   1          7.35          6.25         3.67 o
  18   5   1          1.28         -2.65         3.36 o
   1   6   1        371.46        383.16        15.85 o
   2   6   1        143.33        150.41         7.64 o
   3   6   1          7.02          6.53         3.46 o
   4   6   1        177.73        195.83         9.68 o
   5   6   1        181.46        173.32        10.27 o
   6   6   1        132.43        130.76        10.85 o
   7   6   1         24.46         28.15         5.10 o
   8   6   1        194.05        217.85        10.84 o
   9   6   1         24.63         28.96         4.43 o
  10   6   1        101.15         96.52         6.52 o
  11   6   1         17.08         18.97         3.93 o
  12   6   1          7.56         11.77         3.32 o
  13   6   1          8.80          9.09         3.11 o
  14   6   1          9.36          8.41         3.31 o
  15   6   1          4.37          4.92         3.30 o
  16   6   1         13.99         10.22         4.36 o
   1   7   1        103.56        107.61         7.75 o
   2   7   1         20.95         15.34         4.96 o
   3   7   1         21.68         31.30         6.36 o
   4   7   1         17.11         24.00         7.62 o
   5   7   1        234.48        255.69        18.23 o
   6   7   1         16.93         23.77         8.08 o
   7   7   1         12.24         21.69         8.77 o
   8   7   1         57.66         59.50        16.15 o
   9   7   1         19.38         17.70         4.98 o
  10   7   1         15.82         13.18         4.99 o
  11   7   1          8.49          4.87         6.12 o
  12   7   1          3.92         -0.69         6.23 o
  13   7   1          5.61          3.51         5.30 o
  14   7   1         10.81          5.23         4.38 o
  15   7   1          0.85          5.54         8.77 o
   1   8   1         33.91         31.22         5.40 o
   2   8   1         35.87         35.93         7.17 o
   3   8   1          7.96         11.41         7.73 o
   4   8   1         62.81         58.30         8.57 o
   5   8   1         43.71         42.67         7.88 o
   6   8   1          3.01          8.77         7.15 o
   7   8   1         10.69          7.85         8.08 o
   8   8   1         42.71         66.92        13.15 o
   9   8   1         18.20         11.31         8.54 o
  10   8   1         22.34         32.08        10.62 o
  11   8   1         10.24          8.08         7.38 o
  12   8   1          7.08         11.54         8.08 o
   1   9   1         25.56         20.36         6.57 o
   2   9   1         11.78         12.36        12.92 o
   3   9   1          7.75         16.38         6.36 o
   4   9   1         11.24         15.61         6.81 o
   5   9   1         20.55         16.88         6.86 o
   6   9   1          4.85         -1.87         5.82 o
   7   9   1          6.89          2.71         6.46 o
   8   9   1          7.16         14.77         9.23 o
   0   0   2      15256.31      14706.10       211.16 o
   2   0   2       7104.08       7125.89       144.46 o
   4   0   2       2633.41       2613.07        32.35 o
   6   0   2       2452.76       2320.47        31.63 o
   8   0   2          7.30          3.74         2.03 o
  10   0   2        231.73        226.85         9.13 o
  12   0   2         39.65         37.19         5.21 o
  14   0   2        103.13        112.95         9.59 o
  16   0   2         89.00         72.00        12.69 o
  18   0   2         21.46         30.92         9.92 o
  20   0   2         15.84          6.46         6.69 o
   0   1   2       1153.80       1128.31        11.78 o
   1   1   2        681.92        641.58         6.38 o
   2   1   2       4316.32       4084.48        25.88 o
   3   1   2        579.66        572.31         6.31 o
   4   1   2       2032.67       1959.44        18.48 o
   5   1   2       1383.81       1415.96        15.18 o
   6   1   2        881.44        875.88        11.40 o
   7   1   2       1603.52       1668.63        18.38 o
   8   1   2        506.79        517.01         9.15 o
   9   1   2        386.16        411.77         9.98 o
  10   1   2        163.16        182.00         6.98 o
  11   1   2         56.05         52.60         4.98 o
  12   1   2         59.11         66.42         8.42 o
  13   1   2          7.97          8.40         2.67 o
  14   1   2         28.05         34.86         4.75 o
  15   1   2        167.34        166.89         9.86 o
  16   1   2          3.91          3.42         3.06 o
  17   1   2        136.53        153.05        10.02 o
  18   1   2         33.21         23.24         7.49 o
  19   1   2         19.80          8.49         5.38 o
  20   1   2          1.10          6.11         4.89 o
  21   1   2         12.94         19.62         6.85 o
   0   2   2        337.33        333.69         6.46 o
   1   2   2         80.18         78.10         3.03 o
   2   2   2        251.29        240.65         5.17 o
   3   2   2        626.91        612.26         7.96 o
   4   2   2       3225.60       3215.24        30.04 o
   5   2   2       1484.24       1569.86        23.38 o
   6   2   2       1606.33       1606.91        17.95 o
   7   2   2        564.83        591.35         9.97 o
   8   2   2        378.22        410.25         9.73 o
   9   2   2         27.32         22.41         2.85 o
  10   2   2         72.32         68.92         4.58 o
  11   2   2         63.50         74.67         6.46 o
  12   2   2        106.74        106.33         6.41 o
  13   2   2         19.92         18.58         3.25 o
  14   2   2         42.67         47.49         4.87 o
  15   2   2        104.07        117.70        16.15 o
  16   2   2         23.04         29.10         5.64 o
  17   2   2         28.77         36.59         5.02 o
  18   2   2         27.32         26.44         7.63 o
  19   2   2         28.82         27.26         4.71 o
  20   2   2         23.92         25.40         7.16 o
   1   3   2        670.91        680.79         9.99 o
   2   3   2        580.98        604.15         9.58 o
   3   3   2       1501.59       1501.23        18.84 o
   4   3   2       1285.58       1283.74        19.99 o
   5   3   2       1721.98       1747.38        18.92 o
   6   3   2       1122.42       1110.42        14.38 o
   7   3   2        136.58        132.06         4.91 o
   8   3   2         69.49         68.49         4.36 o
   9   3   2        665.57        655.70        11.91 o
  10   3   2         94.68        113.50         6.21 o
  11   3   2        106.16        112.68         6.40 o
  12   3   2          5.64          4.56         2.17 o
  13   3   2        164.74        161.11         7.75 o
  14   3   2         59.79         62.45         5.59 o
  15   3   2         12.77          6.12         2.94 o
  16   3   2          0.10          1.25         2.82 o
  17   3   2         16.42         12.64         5.93 o
  18   3   2         12.34          6.96         3.55 o
  19   3   2          9.82          5.20         3.75 o
  20   3   2          0.33         -0.72         3.42 o
   1   4   2         65.14         72.47         5.87 o
   2   4   2        589.19        611.96        14.77 o
   3   4   2        270.42        306.47        10.50 o
   4   4   2         92.26         93.26         4.77 o
   5   4   2        767.76        771.81        14.88 o
   6   4   2        307.52        311.36         7.34 o
   7   4   2        124.01        137.68         5.13 o
   8   4   2         34.00         40.07         4.69 o
   9   4   2         26.82         22.04         3.10 o
  10   4   2          5.54          4.12         2.04 o
  11   4   2        169.71        168.86         7.32 o
  12   4   2         91.59        104.16         6.69 o
  13   4   2        115.71        110.40         8.00 o
  14   4   2         33.15         33.67         4.49 o
  15   4   2          7.54          6.02         3.15 o
  16   4   2          7.16         -2.66         2.66 o
  17   4   2          1.67          2.43         4.33 o
  18   4   2         13.45          9.70         4.08 o
  19   4   2         21.44         19.49         4.73 o
   0   5   2        630.71        596.54        22.62 o
   1   5   2        171.50        189.91         8.81 o
   2   5   2         34.12         36.94         5.14 o
   3   5   2        409.26        406.57        13.05 o
   4   5   2         20.18         24.29         5.42 o
   5   5   2         67.86         81.90         5.54 o
   6   5   2        164.23        164.56         8.05 o
   7   5   2         21.24         11.30         2.95 o
   8   5   2         58.38         66.42         5.86 o
   9   5   2         45.73         52.21         4.69 o
  10   5   2        222.08        215.66         7.73 o
  11   5   2          7.61         11.91         3.06 o
  12   5   2         23.76         24.99         3.95 o
  13   5   2          7.64         10.59         3.10 o
  14   5   2          8.05          7.23         4.12 o
  15   5   2         17.97         22.85         4.40 o
  16   5   2          6.59          7.23         4.16 o
  17   5   2          7.46          9.27         4.08 o
  18   5   2          8.79         10.29         4.46 o
   0   6   2        509.13        480.00        22.15 o
   1   6   2          0.31         -0.80         2.17 o
   2   6   2        252.29        244.12        14.54 o
   3   6   2         21.20         16.53         4.21 o
   4   6   2         93.68         83.14         7.91 o
   5   6   2         96.70        111.39         9.37 o
   6   6   2        130.49        131.82        10.19 o
   7   6   2         12.19         13.35         4.30 o
   8   6   2        312.24        319.17        10.57 o
   9   6   2         57.28         58.63         5.96 o
  10   6   2         53.17         62.82         7.79 o
  11   6   2         44.97         43.87         4.90 o
  12   6   2          4.31          6.52         2.92 o
  13   6   2          4.26          0.42         2.86 o
  14   6   2         21.02         22.64         4.33 o
  15   6   2         19.41         22.71         4.65 o
  16   6   2          0.81          4.23         5.48 o
   0   7   2        110.92        122.72        21.23 o
   1   7   2         51.45         52.03         8.67 o
   2   7   2        144.63        165.58        14.06 o
   3   7   2        127.52        145.23        18.23 o
   4   7   2         21.03         32.85         5.79 o
   5   7   2         11.20         13.20         4.53 o
   6   7   2         63.75         64.20         8.04 o
   7   7   2         15.67         15.39         5.03 o
   8   7   2         22.23         18.91         5.52 o
   9   7   2          8.96          4.27         4.35 o
  10   7   2          0.48          2.64         4.21 o
  11   7   2         21.93         19.58         4.84 o
  12   7   2         31.17         28.12         5.26 o
  13   7   2          3.90          6.07         4.17 o
  14   7   2          2.16         -0.02         4.13 o
   0   8   2         10.78          8.72         4.60 o
   1   8   2         13.18         12.22         3.77 o
   2   8   2          7.45          6.13         3.89 o
   3   8   2         23.78         17.61         4.56 o
   4   8   2          0.69          1.00         3.56 o
   5   8   2          4.35          8.09         4.35 o
   6   8   2         13.14         17.97         6.01 o
   7   8   2         46.47         50.94         8.14 o
   8   8   2         53.06         68.31        12.92 o
   9   8   2         72.56         65.08        13.15 o
  10   8   2         33.04         70.62        14.08 o
  11   8   2          9.73         12.92         9.92 o
   0   9   2          0.07          6.46         7.85 o
   1   9   2         34.17         46.24         8.97 o
   2   9   2          0.74          5.57         5.52 o
   3   9   2         29.33         22.31         7.42 o
   4   9   2         12.27         26.43         7.13 o
   5   9   2          8.14          5.61         6.36 o
   6   9   2         18.30         14.90         7.42 o
   7   9   2         10.33          6.23        10.62 o
   2   0   3        233.16        234.46         5.02 o
   4   0   3        127.27        133.89         5.54 o
   6   0   3         66.51         86.26         5.08 o
   8   0   3        305.71        310.59         9.93 o
  10   0   3        651.86        635.68        16.22 o
  12   0   3         46.54         66.27         6.99 o
  14   0   3         14.01         15.81         4.55 o
  16   0   3         66.64         70.08         8.12 o
  18   0   3         44.06         38.77        10.85 o
  20   0   3          4.34          5.54         7.15 o
   1   1   3       3952.92       3839.75        38.41 o
   2   1   3        567.94        581.97         7.08 o
   3   1   3        297.61        306.79         5.20 o
   4   1   3        114.29        119.69         3.66 o
   5   1   3          9.89         14.34         1.93 o
   6   1   3        141.01        167.14         4.72 o
   7   1   3        943.98        906.16        13.79 o
   8   1   3        221.05        224.09         6.03 o
   9   1   3        245.17        247.57        10.86 o
  10   1   3         11.36         11.45         2.29 o
  11   1   3         19.12         11.84         2.78 o
  12   1   3         27.33         28.35         4.13 o
  13   1   3        142.74        140.55        10.50 o
  14   1   3         49.67         59.30         9.41 o
  15   1   3          0.33         -0.70         2.67 o
  16   1   3          4.45          3.58         3.19 o
  17   1   3         43.11         61.12         7.12 o
  18   1   3         20.70         18.52         5.45 o
  19   1   3         19.04         29.36         5.59 o
  20   1   3          3.60          2.03         5.77 o
   1   2   3       1803.68       1831.79        18.81 o
   2   2   3        305.76        313.50         6.41 o
   3   2   3         19.33         22.81         2.49 o
   4   2   3        599.31        552.93         8.07 o
   5   2   3        244.61        245.86         6.16 o
   6   2   3         24.93         30.63         2.64 o
   7   2   3        284.03        309.04         7.90 o
   8   2   3         27.86         25.52         3.43 o
   9   2   3         58.76         59.97         4.36 o
  10   2   3        406.45        423.71        10.39 o
  11   2   3         64.33         57.17         5.75 o
  12   2   3        139.24        147.41         8.96 o
  13   2   3         20.94         17.09         3.86 o
  14   2   3          9.39          3.45         2.66 o
  15   2   3          1.09          1.26         2.59 o
  16   2   3          3.23          2.83         3.26 o
  17   2   3         59.82         81.77         7.75 o
  18   2   3         14.70          8.59         3.89 o
  19   2   3          2.77         -1.07         3.22 o
  20   2   3          0.69         -0.59         3.41 o
   1   3   3        116.49        104.06         3.88 o
   2   3   3        101.04         97.56         6.30 o
   3   3   3        354.79        367.97         7.79 o
   4   3   3          2.37          1.08         1.42 o
   5   3   3         32.89         33.40         2.67 o
   6   3   3        337.85        362.94         7.50 o
   7   3   3        997.32        941.73        13.54 o
   8   3   3        543.41        528.34        10.19 o
   9   3   3         72.53        106.29         5.74 o
  10   3   3         52.90         40.37         4.23 o
  11   3   3        260.12        249.13        11.46 o
  12   3   3         23.14         34.56         4.01 o
  13   3   3         44.29         46.35         5.36 o
  14   3   3          2.30          3.17         2.62 o
  15   3   3         36.78         36.56         9.29 o
  16   3   3         30.69         19.59         4.06 o
  17   3   3         12.37         17.55         4.24 o
  18   3   3         15.37         14.21         4.34 o
  19   3   3          5.39          6.64         3.81 o
   1   4   3         13.90         18.87         3.92 o
   2   4   3        259.58        240.44         7.95 o
   3   4   3         84.84         87.97         4.47 o
   4   4   3        396.06        393.02         9.41 o
   5   4   3        194.92        191.60         9.48 o
   6   4   3         83.18         91.77         4.71 o
   7   4   3         83.74         98.50         5.25 o
   8   4   3         21.04         14.14         3.48 o
   9   4   3          7.35          6.85         2.22 o
  10   4   3         52.63         49.40         4.48 o
  11   4   3         43.10         46.49         4.53 o
  12   4   3         38.07         30.12         4.05 o
  13   4   3         14.83         14.69         3.36 o
  14   4   3         60.67         64.10         5.89 o
  15   4   3          4.36          3.12         3.33 o
  16   4   3          7.33          6.48         3.43 o
  17   4   3         12.19         10.73         4.02 o
  18   4   3          9.56         13.89         4.78 o
   1   5   3         84.77         78.86        16.38 o
   2   5   3        230.21        251.43        10.68 o
   3   5   3          3.49          2.52         2.76 o
   4   5   3         63.70         69.03         4.92 o
   5   5   3         42.48         46.35         4.23 o
   6   5   3         54.45         51.96         5.77 o
   7   5   3         69.30         83.75         6.17 o
   8   5   3         14.17         13.74         2.68 o
   9   5   3         15.41         14.17         2.77 o
  10   5   3         12.77          9.02         2.68 o
  11   5   3         86.90         95.51         6.48 o
  12   5   3         22.93         27.42         4.00 o
  13   5   3         36.34         42.34         4.96 o
  14   5   3          0.53          1.92         3.22 o
  15   5   3         17.40         18.54         4.80 o
  16   5   3          1.64          3.13         3.75 o
  17   5   3          1.30          1.10         3.83 o
   1   6   3         87.81        103.02         7.45 o
   2   6   3         29.25         20.45         4.72 o
   3   6   3          4.93         20.13         4.32 o
   4   6   3         33.81         41.56         9.46 o
   5   6   3         37.17         37.36         6.03 o
   6   6   3         66.76         89.90        15.58 o
   7   6   3         92.36         88.48         6.75 o
   8   6   3         21.63         23.94         5.81 o
   9   6   3         13.58         36.21         6.15 o
  10   6   3         29.35         33.40         5.12 o
  11   6   3         43.62         33.96         5.14 o
  12   6   3          3.27          5.54         3.31 o
  13   6   3         16.54         12.41         4.30 o
  14   6   3          6.92          3.38         3.81 o
  15   6   3          0.50          0.55         3.59 o
  16   6   3         13.91         15.78         6.22 o
   1   7   3         68.16         82.92         7.68 o
   2   7   3         96.31        117.95         8.88 o
   3   7   3          8.74          8.19         4.38 o
   4   7   3        103.86         88.29         9.12 o
   5   7   3         39.74         39.37         7.02 o
   6   7   3          2.20         -1.93         3.55 o
   7   7   3         17.50         16.19        14.08 o
   8   7   3          4.84         -4.45         7.62 o
   9   7   3         15.99          2.28         4.32 o
  10   7   3         12.20         14.45         5.63 o
  11   7   3         10.94         11.35         5.52 o
  12   7   3          1.70          9.48         6.00 o
  13   7   3          7.61         18.07         6.37 o
  14   7   3          4.52          6.32         5.75 o
   1   8   3         47.37         56.20         6.07 o
   2   8   3          0.74         -2.10         4.02 o
   3   8   3         12.76         19.91         4.77 o
   4   8   3         19.81         31.98         5.45 o
   5   8   3         14.92         25.05         8.19 o
   6   8   3          5.68          1.47         4.48 o
   7   8   3         46.53         51.31         8.32 o
   8   8   3         16.05          7.58         6.35 o
   9   8   3          2.39         -0.18         4.65 o
  10   8   3         41.58         37.20         7.91 o
  11   8   3         15.54         17.12         6.67 o
   1   9   3         33.66         28.00         5.16 o
   2   9   3         12.57          9.33         4.04 o
   3   9   3          1.35         10.42         7.38 o
   4   9   3         12.06         12.18         8.08 o
   5   9   3          0.11         -0.37         6.14 o
   6   9   3          2.51          2.51         6.57 o
   0   0   4       2399.80       2278.91        30.98 o
   2   0   4       1724.36       1722.91        64.15 o
   4   0   4        198.30        202.09         6.45 o
   6   0   4        663.85        624.50        13.86 o
   8   0   4        426.41        436.94        12.48 o
  10   0   4        752.11        771.85        18.67 o
  12   0   4         82.30         93.52         8.37 o
  14   0   4         44.78         49.27         7.18 o
  16   0   4         17.59         19.29         5.54 o
  18   0   4          5.74          6.00         6.69 o
  20   0   4         13.64          2.31         6.46 o
   0   1   4        278.37        298.56         8.64 o
   1   1   4       1050.99       1080.84        14.83 o
   2   1   4        228.47        245.52         4.26 o
   3   1   4        527.15        536.92         7.52 o
   4   1   4          1.80         -0.20         0.97 o
   5   1   4        768.61        800.82        10.93 o
   6   1   4        298.92        309.22         6.69 o
   7   1   4          0.56          0.31         1.27 o
   8   1   4        312.37        316.81         7.51 o
   9   1   4         13.73         16.05         2.45 o
  10   1   4         48.64         47.88         4.01 o
  11   1   4        161.22        157.06         6.99 o
  12   1   4         35.02         42.79         4.30 o
  13   1   4         61.70         61.09         5.04 o
  14   1   4          3.11          2.18         5.36 o
  15   1   4        119.14        128.68         9.03 o
  16   1   4         16.30         15.41         4.18 o
  17   1   4          3.54          4.13         3.70 o
  18   1   4         21.33         19.71         4.92 o
  19   1   4          2.00         -3.76         3.76 o
  20   1   4          5.80          5.18         4.07 o
   0   2   4       1091.69       1117.39        22.38 o
   1   2   4         35.40         41.12         2.98 o
   2   2   4        656.42        657.39         8.73 o
   3   2   4        100.67        105.22         7.61 o
   4   2   4        742.87        780.95        10.16 o
   5   2   4        174.71        179.56         4.65 o
   6   2   4       1261.76       1272.92        16.49 o
   7   2   4        308.40        336.45         7.51 o
   8   2   4         51.59         54.52         5.53 o
   9   2   4         61.36         66.43         4.68 o
  10   2   4         22.62         19.56         3.51 o
  11   2   4         65.76         59.34         8.76 o
  12   2   4         47.31         46.40         5.40 o
  13   2   4         54.63         59.72         8.47 o
  14   2   4         27.84         26.95         4.83 o
  15   2   4         73.89         62.57         5.93 o
  16   2   4          4.21          3.76         3.02 o
  17   2   4         34.38         21.31         4.28 o
  18   2   4         14.51          8.04         3.98 o
  19   2   4          7.29          1.82         4.18 o
   0   3   4        381.07        364.39         8.31 o
   1   3   4         69.84         70.71         3.75 o
   2   3   4         72.21         73.49         3.81 o
   3   3   4        447.04        440.18        10.25 o
   4   3   4        270.94        289.66         7.62 o
   5   3   4        492.79        519.04        10.91 o
   6   3   4        436.10        447.77         8.74 o
   7   3   4        111.66        115.01         4.81 o
   8   3   4         37.91         31.61         3.20 o
   9   3   4        440.05        434.23         9.68 o
  10   3   4         76.25         77.25         5.29 o
  11   3   4        166.92        161.05         7.04 o
  12   3   4         13.98         10.80         2.93 o
  13   3   4         50.44         46.61         4.98 o
  14   3   4          3.70          4.02         2.84 o
  15   3   4         22.97         23.29         4.14 o
  16   3   4          7.41          1.90         3.35 o
  17   3   4         12.34          7.16         4.46 o
  18   3   4          7.35          9.11         4.44 o
  19   3   4          3.29         10.57         4.54 o
   1   4   4        109.89        115.41         4.29 o
   2   4   4        137.65        130.20         6.30 o
   3   4   4        396.20        398.61         9.48 o
   4   4   4        145.59        149.42         5.92 o
   5   4   4         57.38         65.32         5.77 o
   6   4   4        380.77        371.17         9.84 o
   7   4   4          1.90          0.02         1.39 o
   8   4   4         12.52         12.93         2.87 o
   9   4   4         28.37         21.40         3.08 o
  10   4   4         21.38         18.98         3.10 o
  11   4   4        174.59        166.00         7.30 o
  12   4   4         40.06         49.80         5.90 o
  13   4   4         30.43         17.91         6.99 o
  14   4   4         52.11         61.41         6.75 o
  15   4   4         51.22         38.73         5.98 o
  16   4   4          0.14          3.89         3.81 o
  17   4   4          1.27          1.46         3.73 o
  18   4   4          6.12         11.60         4.65 o
   1   5   4         25.39         23.31         4.57 o
   2   5   4         28.64         32.86         5.21 o
   3   5   4        442.12        445.33        14.95 o
   4   5   4        158.86        147.15        10.28 o
   5   5   4        108.40        102.21         5.76 o
   6   5   4         22.52         23.03         5.26 o
   7   5   4         69.73         74.74         5.78 o
   8   5   4         23.06         24.48         3.91 o
   9   5   4         90.88        105.95        11.85 o
  10   5   4        111.87        118.13         8.38 o
  11   5   4         25.85         22.33         4.60 o
  12   5   4          7.51          5.78         3.41 o
  13   5   4          2.06          2.00         3.09 o
  14   5   4          7.67          5.53         3.92 o
  15   5   4         10.15          1.90         3.93 o
  16   5   4          4.82          3.79         4.15 o
  17   5   4         19.67         15.08         4.84 o
   0   6   4        130.77        136.57        10.66 o
   1   6   4          0.46         -0.91         3.15 o
   2   6   4         65.63         49.98         7.17 o
   3   6   4          5.18         10.77         5.19 o
   4   6   4         27.78         19.88         5.05 o
   5   6   4         60.88         73.02         8.15 o
   6   6   4         65.65         64.36         8.08 o
   7   6   4         47.96         47.34        16.27 o
   8   6   4         94.19         88.14         9.63 o
   9   6   4          5.06         11.20         4.62 o
  10   6   4         14.64          6.00         4.41 o
  11   6   4          4.29          4.32         4.40 o
  12   6   4         23.43         21.93         6.69 o
  13   6   4          8.74          7.34         4.99 o
  14   6   4         41.37         42.35         6.51 o
  15   6   4         27.37         24.80         5.64 o
   0   7   4        123.41        116.66        11.18 o
   1   7   4         17.59         16.92         3.85 o
   2   7   4         79.94         82.94         7.81 o
   3   7   4         87.15        118.61        22.38 o
   4   7   4         12.83          6.62         4.16 o
   5   7   4         13.23          9.69         4.90 o
   6   7   4          4.76          8.42         4.60 o
   7   7   4         51.58         52.93         8.37 o
   8   7   4          3.67          4.28         4.56 o
   9   7   4         21.78         19.51         5.78 o
  10   7   4          0.63         -1.43         4.14 o
  11   7   4          4.30          0.57         6.46 o
  12   7   4         21.85         19.94         6.43 o
  13   7   4          0.40          2.41         8.42 o
   0   8   4         42.02         43.34         9.81 o
   1   8   4         12.85         10.97         4.23 o
   2   8   4          8.10          2.56         3.44 o
   3   8   4         12.29          4.20         4.06 o
   4   8   4          0.26          3.99         4.80 o
   5   8   4         31.38         42.55         8.18 o
   6   8   4         19.65         21.07         6.10 o
   7   8   4         20.44         14.28         6.36 o
   8   8   4         22.03         21.08         7.03 o
   9   8   4         15.02         27.41         9.12 o
  10   8   4          3.93          5.93         5.71 o
   0   9   4          7.36          3.80         5.59 o
   1   9   4         13.52          4.51         4.09 o
   2   9   4          4.32          1.95         3.84 o
   3   9   4          9.13         10.50         4.26 o
   4   9   4          1.80          1.21         8.42 o
   2   0   5       4054.40       4187.80        76.15 o
   4   0   5        727.74        751.26        25.85 o
   6   0   5        717.59        701.48        26.31 o
   8   0   5         41.73         51.94         5.76 o
  10   0   5        161.54        156.15        10.04 o
  12   0   5        146.22        140.83        10.53 o
  14   0   5          5.44          7.56         4.32 o
  16   0   5         51.75         66.89        17.19 o
  18   0   5          4.17          6.23         5.06 o
   1   1   5       1479.33       1528.27        20.33 o
   2   1   5         55.70         53.82         3.03 o
   3   1   5        253.36        265.43         4.97 o
   4   1   5        198.42        197.97         6.63 o
   5   1   5        850.33        830.05        11.82 o
   6   1   5        168.47        172.59         5.20 o
   7   1   5        181.51        188.67         5.73 o
   8   1   5         38.37         35.33         3.33 o
   9   1   5         59.84         52.92         4.19 o
  10   1   5         89.45         86.61         5.52 o
  11   1   5        118.67        114.27         9.99 o
  12   1   5         24.48         20.78         3.35 o
  13   1   5        398.25        417.12        10.96 o
  14   1   5         31.38         40.84         4.79 o
  15   1   5          0.69          1.45         3.23 o
  16   1   5          4.19          2.71         3.44 o
  17   1   5          5.68          8.11         4.16 o
  18   1   5          3.31         -1.54         3.97 o
  19   1   5          5.19          5.08         4.24 o
   1   2   5         21.90         24.23         2.68 o
   2   2   5       1394.76       1433.57        15.88 o
   3   2   5         78.80         76.30         4.35 o
   4   2   5        171.50        169.79         4.80 o
   5   2   5         68.43         65.85         2.76 o
   6   2   5         15.72         14.91         2.34 o
   7   2   5          2.77          1.25         1.40 o
   8   2   5        206.90        208.53         6.35 o
   9   2   5         11.03          6.53         2.23 o
  10   2   5        273.63        276.30         9.74 o
  11   2   5        114.46        100.29         7.41 o
  12   2   5         29.13         36.52         4.89 o
  13   2   5         19.41         18.08         4.24 o
  14   2   5         16.41         14.90         4.11 o
  15   2   5          7.70          6.37         3.51 o
  16   2   5          8.33         10.28         4.35 o
  17   2   5         11.48          8.35         4.18 o
  18   2   5          0.77          4.78         4.25 o
  19   2   5          0.72         -3.69         7.62 o
   1   3   5        490.23        454.49         7.81 o
   2   3   5        131.97        122.91         6.04 o
   3   3   5         79.48         81.44         3.21 o
   4   3   5         49.98         52.94         3.17 o
   5   3   5        414.15        429.37        10.35 o
   6   3   5         48.45         64.58         8.86 o
   7   3   5        292.26        278.14         6.83 o
   8   3   5         38.91         40.02         4.59 o
   9   3   5         35.76         38.24         4.71 o
  10   3   5         70.81         80.69         6.75 o
  11   3   5        110.17        120.94         8.51 o
  12   3   5         13.20         18.51         4.27 o
  13   3   5         43.17         44.06         6.80 o
  14   3   5         14.73         10.43         4.00 o
  15   3   5          4.66          5.43         3.50 o
  16   3   5         11.21          9.49         4.34 o
  17   3   5         20.01         32.67         6.15 o
  18   3   5          3.01          4.41         3.89 o
   1   4   5         17.96         24.00         6.92 o
   2   4   5        262.23        288.63        11.19 o
   3   4   5         19.76         24.92         3.81 o
   4   4   5         54.75         51.81         4.39 o
   5   4   5        120.18        121.69         6.16 o
   6   4   5         13.39         15.00         2.99 o
   7   4   5         52.65         54.50         5.08 o
   8   4   5        136.75        128.67         7.65 o
   9   4   5         24.89         25.77         4.09 o
  10   4   5        101.64        104.37         7.78 o
  11   4   5         24.23         22.98         4.35 o
  12   4   5         16.65         16.15         3.93 o
  13   4   5         47.41         48.06         6.13 o
  14   4   5         51.78         57.67         6.97 o
  15   4   5         19.17         17.44         4.89 o
  16   4   5         11.11          7.48         4.52 o
  17   4   5          7.78         10.89         5.27 o
   1   5   5        328.53        338.00        13.30 o
   2   5   5        189.63        199.00        17.42 o
   3   5   5        121.90        126.16         9.92 o
   4   5   5          4.87          9.58         3.91 o
   5   5   5         98.29         98.00        12.46 o
   6   5   5         22.86         25.78         6.35 o
   7   5   5         25.17         14.96         7.15 o
   8   5   5         19.16         18.63         6.69 o
   9   5   5          2.74          5.17         2.88 o
  10   5   5         20.45         21.06         5.43 o
  11   5   5         65.25         57.08         6.45 o
  12   5   5          5.93          8.43         3.65 o
  13   5   5         28.70         38.13         5.99 o
  14   5   5         18.13         13.54         4.65 o
  15   5   5         13.98          4.98         4.10 o
  16   5   5          0.30         -0.72         4.52 o
   1   6   5        131.13        123.70        10.57 o
   2   6   5        118.08        131.31        11.11 o
   3   6   5         45.69         42.26        11.08 o
   4   6   5         39.88         33.92         6.35 o
   5   6   5          6.66          1.30         4.04 o
   6   6   5         22.31         17.07         5.12 o
   7   6   5         21.55         18.13         5.70 o
   8   6   5         45.78         50.82        14.19 o
   9   6   5         11.60         11.07         7.15 o
  10   6   5         33.74         34.24         7.25 o
  11   6   5         12.15         15.05         5.94 o
  12   6   5          4.56          7.62         5.54 o
  13   6   5         13.76          5.66         9.81 o
  14   6   5         11.97         14.73         7.27 o
   1   7   5         47.06         43.84         7.99 o
   2   7   5         54.18         64.85        13.38 o
   3   7   5          0.76         -0.46         4.85 o
   4   7   5         15.85         15.81         5.38 o
   5   7   5         90.68         92.86        10.44 o
   6   7   5         26.34         13.05         5.45 o
   7   7   5         37.93         41.85         7.74 o
   8   7   5          1.63          5.42         4.49 o
   9   7   5          2.09         -4.16         4.16 o
  10   7   5          7.86          3.69         5.42 o
  11   7   5          3.74         10.89         6.12 o
  12   7   5          0.47         -4.98         4.98 o
   1   8   5         31.70         45.00        12.12 o
   2   8   5         19.62         16.17         6.18 o
   3   8   5          5.75          4.38         6.23 o
   4   8   5         48.87         78.46        15.69 o
   5   8   5         15.00          6.00         7.85 o
   6   8   5          6.69         16.38         8.77 o
   7   8   5         14.97         19.62         9.23 o
   8   8   5         13.27         28.62        10.62 o
   0   0   6       1947.55       2146.63        48.46 o
   4   0   6         71.36         75.57         6.23 o
   6   0   6        352.43        392.53        11.39 o
   8   0   6        180.09        173.50        10.96 o
  10   0   6       1043.63        989.31        36.46 o
  12   0   6        122.19        107.31        15.00 o
  14   0   6          4.97          2.77         6.00 o
  16   0   6         23.89         14.54         8.08 o
  18   0   6         38.44         33.46         9.92 o
   0   1   6        388.06        417.52        12.51 o
   1   1   6         52.25         70.24         5.73 o
   2   1   6        316.13        308.97         7.73 o
   3   1   6        289.07        280.15         4.47 o
   4   1   6         12.30         11.76         1.41 o
   5   1   6        146.43        151.83         7.53 o
   6   1   6          9.77         10.36         1.97 o
   7   1   6        139.81        142.81         7.26 o
   8   1   6        116.56        115.71         6.80 o
   9   1   6        617.64        582.13        18.73 o
  10   1   6         62.47         66.16        11.08 o
  11   1   6         97.16        105.83        16.04 o
  12   1   6         15.96         20.57         7.38 o
  13   1   6         98.20         83.63         9.95 o
  14   1   6          1.81          2.35         3.66 o
  15   1   6         42.11         43.81         7.98 o
  16   1   6          2.91          1.74         4.43 o
  17   1   6         19.22         23.41         7.25 o
  18   1   6          1.78          2.17         5.05 o
   0   2   6        637.25        640.13        16.15 o
   1   2   6         49.90         51.08         2.77 o
   2   2   6        184.81        184.25         4.18 o
   3   2   6        116.52        126.19         3.90 o
   4   2   6        177.68        180.86         5.33 o
   5   2   6        489.42        489.82         9.19 o
   6   2   6        862.95        833.15        15.89 o
   7   2   6        185.74        181.50         7.89 o
   8   2   6         96.07        106.40         9.66 o
   9   2   6         29.38         39.57        11.19 o
  10   2   6        100.36         92.45        19.27 o
  11   2   6         50.43         47.42         7.26 o
  12   2   6        110.48        104.82        27.35 o
  13   2   6         37.69         51.75         7.98 o
  14   2   6          0.22          1.52         3.98 o
  15   2   6          6.57         10.93         5.32 o
  16   2   6         18.46          7.47         5.08 o
  17   2   6          2.28         -4.16         4.16 o
  18   2   6          1.65          9.64         5.70 o
   0   3   6        570.33        547.91        13.21 o
   1   3   6        191.15        189.87         5.72 o
   2   3   6        185.66        179.62        14.88 o
   3   3   6        307.45        306.29        12.69 o
   4   3   6         85.35         84.84        11.88 o
   5   3   6        124.96        133.28        23.65 o
   6   3   6        125.89        153.50        17.77 o
   7   3   6        138.96        151.24         9.69 o
   8   3   6          4.11          2.08         8.77 o
   9   3   6        182.86        170.83        11.88 o
  10   3   6          5.15          1.50         3.26 o
  11   3   6         22.38         18.67         5.12 o
  12   3   6         38.22         47.00        12.12 o
  13   3   6         13.25          7.20         4.65 o
  14   3   6          7.33          8.53         4.93 o
  15   3   6         17.13         26.91         6.82 o
  16   3   6          0.43          1.66         4.55 o
  17   3   6         14.21         14.28         5.98 o
   0   4   6        474.04        417.23        22.62 o
   1   4   6        300.38        235.62        17.54 o
   2   4   6        134.19        181.62        18.92 o
   3   4   6         90.45         83.31        12.69 o
   4   4   6         60.18         50.31        10.15 o
   5   4   6         19.07         23.54         7.85 o
   6   4   6        334.06        317.16        28.27 o
   7   4   6         23.04         30.43         5.16 o
   8   4   6        133.41        124.30        19.27 o
   9   4   6         48.78         60.83         7.76 o
  10   4   6         56.08         51.35         7.42 o
  11   4   6         29.80         25.02         6.14 o
  12   4   6         48.12         50.97         8.65 o
  13   4   6         10.02          1.81         9.69 o
  14   4   6         20.78         19.17         6.12 o
  15   4   6          7.34          8.53         5.19 o
  16   4   6          3.46          0.61         7.73 o
   0   5   6        211.45        206.08        20.08 o
   1   5   6        188.73        204.45        14.68 o
   2   5   6         31.86         14.77         6.92 o
   3   5   6        608.93        616.16        30.23 o
   4   5   6         45.21         32.08         9.23 o
   5   5   6        208.50        215.31        21.23 o
   6   5   6         95.75         74.54        13.85 o
   7   5   6          5.97         -3.00         4.15 o
   8   5   6         29.27         27.46         8.54 o
   9   5   6          2.01         -3.46         3.46 o
  10   5   6         11.42         21.00         8.77 o
  11   5   6          2.51         -1.15         5.77 o
  12   5   6         11.66          9.00         7.38 o
  13   5   6          9.01         -2.08         5.54 o
  14   5   6          3.28          3.23         6.46 o
   0   6   6        158.84        167.54        19.85 o
   1   6   6         45.30         38.37         7.41 o
   2   6   6         51.78         60.69        12.92 o
   3   6   6         43.89         51.46        11.54 o
   4   6   6          8.16         11.54         6.69 o
   5   6   6         54.01         50.08        11.08 o
   6   6   6         43.37         38.31        10.85 o
   7   6   6          2.63         -3.23         5.08 o
   8   6   6         41.74         33.69        10.62 o
   9   6   6          8.01          4.85         6.69 o
  10   6   6          4.52          3.69         7.15 o
  11   6   6          1.12         -4.85         4.85 o
  12   6   6         23.49         33.00        11.08 o
  13   6   6         12.26          6.46         8.08 o
   0   7   6         20.97         29.77        10.85 o
   1   7   6         38.06         38.09         7.75 o
   2   7   6          1.26          4.69         4.66 o
   3   7   6        135.66        162.00        20.08 o
   4   7   6          6.65         15.92         7.62 o
   5   7   6         15.41         28.15         9.69 o
   6   7   6          8.04          6.46         6.92 o
   7   7   6         19.85         12.92         8.54 o
   8   7   6          8.74         14.77         8.77 o
   9   7   6         14.14          2.77         7.15 o
  10   7   6         28.80         25.15        10.62 o
   0   8   6         49.69         56.31        13.15 o
   1   8   6          5.67          4.95         4.86 o
   2   8   6          4.01          2.96         4.93 o
   3   8   6         15.32         12.92        12.12 o
   4   8   6          5.62          3.23         6.46 o
   5   8   6         14.64         14.77         9.46 o
   6   8   6         10.34          6.00         7.15 o
   2   0   7        521.45        496.99        15.01 o
   4   0   7        517.43        487.62        22.38 o
   6   0   7        264.57        284.08        17.77 o
   8   0   7         83.83         68.08        11.54 o
  10   0   7         80.05         92.54        14.54 o
  12   0   7         16.20         13.62         7.38 o
  14   0   7         29.59         25.15         9.69 o
  16   0   7         15.65         36.46        11.08 o
   1   1   7        232.67        226.69         7.09 o
   2   1   7         23.88         18.14         3.19 o
   3   1   7        140.58        155.88         7.13 o
   4   1   7         87.97         81.75        17.19 o
   5   1   7        268.66        261.61        11.65 o
   6   1   7         60.04         63.75         8.08 o
   7   1   7        212.57        207.12        13.04 o
   8   1   7         28.20         46.33         6.85 o
   9   1   7        185.20        176.53        12.97 o
  10   1   7         10.86          6.97         4.37 o
  11   1   7         56.50         65.41         8.74 o
  12   1   7          3.34          7.15         4.43 o
  13   1   7         43.23         28.56         6.36 o
  14   1   7          6.19          2.92         4.53 o
  15   1   7         26.77         30.67         7.41 o
  16   1   7          4.02         -4.49         4.49 o
  17   1   7         10.52         12.90         7.04 o
   1   2   7         32.51         23.80         5.56 o
   2   2   7        137.09        123.07         5.97 o
   3   2   7         24.93         21.78         3.34 o
   4   2   7        376.83        373.72        10.20 o
   5   2   7         19.00         19.89         4.31 o
   6   2   7        101.53         87.71        19.15 o
   7   2   7        139.13        121.09        10.25 o
   8   2   7        156.49        175.16        11.31 o
   9   2   7         36.05         45.53        10.15 o
  10   2   7         49.03         44.04         7.16 o
  11   2   7         44.82         38.14        10.50 o
  12   2   7         19.32         18.28        10.73 o
  13   2   7          2.67         -3.12         4.57 o
  14   2   7          2.83          0.65         4.30 o
  15   2   7          3.16         -1.75         4.47 o
  16   2   7          2.48         -3.97         6.00 o
   1   3   7        240.16        227.39        12.32 o
   2   3   7         54.86         67.39        12.23 o
   3   3   7         23.62         27.76         8.31 o
   4   3   7        190.31        204.50        18.69 o
   5   3   7        107.05        123.19        17.19 o
   6   3   7        203.44        202.22        10.59 o
   7   3   7        166.28        179.78        11.05 o
   8   3   7          6.29         -1.23         3.09 o
   9   3   7         27.85         29.70         5.98 o
  10   3   7          1.09          1.05         3.42 o
  11   3   7          7.46          4.85         3.91 o
  12   3   7          3.88          3.95         7.73 o
  13   3   7         17.85         23.94         6.34 o
  14   3   7          1.05         -0.87         6.92 o
  15   3   7          6.94          1.01         4.49 o
  16   3   7          3.98          8.96         5.29 o
   1   4   7         29.99         28.08         9.58 o
   2   4   7         15.84          8.08         6.00 o
   3   4   7         26.16         44.54        10.85 o
   4   4   7        216.51        170.08        18.69 o
   5   4   7         47.99         69.23        13.15 o
   6   4   7         13.31         10.62         6.92 o
   7   4   7         90.75         80.08        14.08 o
   8   4   7         65.16        101.54        15.92 o
   9   4   7          0.06         -5.08         5.08 o
  10   4   7         54.51         47.77        11.31 o
  11   4   7         16.55         13.64         5.38 o
  12   4   7          1.18         -3.42         3.42 o
  13   4   7          7.92          0.12         4.41 o
  14   4   7          3.76          2.65         4.57 o
  15   4   7          3.62          8.08         8.77 o
   1   5   7        262.25        280.86        22.96 o
   2   5   7         98.12         93.46        14.54 o
   3   5   7          1.92          1.85         5.08 o
   4   5   7         29.30         33.00         9.23 o
   5   5   7         18.09         20.31         7.85 o
   6   5   7          7.88          2.54         5.31 o
   7   5   7         25.73         37.15        10.38 o
   8   5   7         40.90         50.31        12.23 o
   9   5   7         10.19          3.00         6.00 o
  10   5   7          0.56          0.00         6.23 o
  11   5   7          8.97         12.23         7.62 o
  12   5   7          3.14          6.46         7.15 o
  13   5   7         11.97         17.31         9.23 o
   1   6   7         34.80         21.56        10.73 o
   2   6   7         19.94         23.28        10.73 o
   3   6   7         18.77          4.38         6.46 o
   4   6   7         29.09         33.00        10.38 o
   5   6   7          9.27          5.54         7.15 o
   6   6   7          2.19         -1.38         4.85 o
   7   6   7          4.37         10.62         8.08 o
   8   6   7          7.70          2.54         6.46 o
   9   6   7          1.44          5.08         7.38 o
  10   6   7         24.17         28.15        10.62 o
  11   6   7         11.03          3.69         7.15 o
   1   7   7         16.29          8.21         7.96 o
   2   7   7         26.74         23.33         7.25 o
   3   7   7          1.40          4.52         4.53 o
   4   7   7         34.04         41.08        11.77 o
   5   7   7         30.37         43.38        12.92 o
   6   7   7          5.14          8.77         7.62 o
   7   7   7         17.81         19.62         9.46 o
   8   7   7         19.22         36.23        12.00 o
   0   0   8        310.84        340.39        18.92 o
   2   0   8         65.48         80.15         8.39 o
   4   0   8        177.29        159.92        16.62 o
   6   0   8         21.79         22.62         8.08 o
   8   0   8        117.23        144.69        17.54 o
  10   0   8         32.61         24.46         8.31 o
  12   0   8         94.78         96.69        16.15 o
  14   0   8          4.03          6.46         6.46 o
   0   1   8         27.13         23.90         4.73 o
   1   1   8         97.33        112.49         6.56 o
   2   1   8         19.74         18.47         3.13 o
   3   1   8        243.17        233.94         9.00 o
   4   1   8         73.18         80.53         9.96 o
   5   1   8        179.40        176.12        18.58 o
   6   1   8         30.66         16.57         4.96 o
   7   1   8        217.09        216.50        12.84 o
   8   1   8         98.13        108.24        10.44 o
   9   1   8         33.94         35.65         6.90 o
  10   1   8         37.60         45.61        16.73 o
  11   1   8         69.47         57.77        16.04 o
  12   1   8         41.93         32.76         6.60 o
  13   1   8          5.82         -0.58         4.23 o
  14   1   8          2.11          3.04         4.70 o
  15   1   8          4.86         11.63         7.85 o
   0   2   8        231.38        239.28        10.86 o
   1   2   8         14.59         13.14         2.70 o
   2   2   8         72.64         89.40         5.81 o
   3   2   8          2.44          5.83         3.32 o
   4   2   8         81.80         78.33         8.65 o
   5   2   8        324.31        342.38        29.54 o
   6   2   8        126.75        146.84        17.88 o
   7   2   8        152.54        134.61        14.65 o
   8   2   8         83.80         98.54        16.73 o
   9   2   8          6.38          7.67         4.81 o
  10   2   8         23.19         13.47         5.21 o
  11   2   8          4.93          6.59         4.47 o
  12   2   8         24.49         26.79         7.10 o
  13   2   8          2.36          8.04         5.03 o
  14   2   8          0.30          0.95         7.27 o
  15   2   8          0.57          1.76         4.81 o
   0   3   8         21.26         30.92         9.00 o
   1   3   8         59.52         58.82         7.99 o
   2   3   8         15.49         14.27        11.42 o
   3   3   8         22.95         20.54         7.62 o
   4   3   8        264.23        275.54        20.31 o
   5   3   8         69.64         61.85        12.23 o
   6   3   8          4.65          5.77         5.77 o
   7   3   8         19.86         12.22         4.86 o
   8   3   8         17.70         16.35         5.42 o
   9   3   8         91.32         90.90         9.99 o
  10   3   8         10.68         14.21         5.21 o
  11   3   8         25.71         26.72         6.93 o
  12   3   8         20.09         21.42         5.99 o
  13   3   8          7.69          0.66         4.43 o
  14   3   8          2.02         -2.17         3.91 o
   0   4   8         45.12         54.00        12.00 o
   1   4   8         12.21         13.20         5.09 o
   2   4   8        136.76        151.30        13.53 o
   3   4   8         50.28         55.85        12.46 o
   4   4   8         10.21         27.00         8.77 o
   5   4   8         35.68         34.15         9.92 o
   6   4   8         26.61         16.62         8.08 o
   7   4   8         27.68         31.38         9.92 o
   8   4   8         48.89         55.39        12.92 o
   9   4   8         47.59         32.54        10.38 o
  10   4   8         17.34          9.00         8.31 o
  11   4   8         20.92         23.54         9.69 o
  12   4   8         19.37          8.08         8.54 o
  13   4   8         12.92          8.31         8.08 o
   0   5   8        235.79        206.77        22.62 o
   1   5   8         30.64         15.62         8.19 o
   2   5   8         28.51         32.99         7.32 o
   3   5   8         23.72         29.54         9.92 o
   4   5   8         20.15         10.85         7.15 o
   5   5   8         11.91          6.00         6.46 o
   6   5   8         19.76         27.23        10.38 o
   7   5   8          4.48         -0.23         6.69 o
   8   5   8         14.53         13.15         8.31 o
   9   5   8         13.94         14.54         9.00 o
  10   5   8          1.54         -1.15         6.23 o
  11   5   8          3.94          5.77         7.85 o
   0   6   8          7.05          9.23         7.85 o
   1   6   8          9.68          5.28         9.46 o
   2   6   8          1.12         -1.15         4.50 o
   3   6   8         17.54         17.11         6.18 o
   4   6   8         15.44         20.54         8.77 o
   5   6   8          0.78         -0.46         6.23 o
   6   6   8          5.81         14.54         8.54 o
   7   6   8          1.35          4.38         6.92 o
   8   6   8          4.13          0.92         7.38 o
   0   7   8         30.60         23.54        11.08 o
   1   7   8          0.96          5.11         5.78 o
   2   7   8          6.72         13.27         6.04 o
   3   7   8         22.23         22.50         7.02 o
   4   7   8          5.10          5.21         5.79 o
   2   0   9         31.74         28.35         5.88 o
   4   0   9         33.26         38.19         6.19 o
   6   0   9          1.82          3.23         5.08 o
   8   0   9         75.34         91.85        14.31 o
  10   0   9         19.75         43.62        11.31 o
  12   0   9          9.82          5.08         7.38 o
  14   0   9          5.15          1.38         8.08 o
   1   1   9         92.01        102.16         6.77 o
   2   1   9         20.34         17.07         3.35 o
   3   1   9         24.29         19.63         3.41 o
   4   1   9         15.49         15.47         3.23 o
   5   1   9         15.42         13.96         3.75 o
   6   1   9          3.19          1.49         5.77 o
   7   1   9         37.35         32.50         9.00 o
   8   1   9         18.20         15.86         5.46 o
   9   1   9          3.43         -1.03         3.74 o
  10   1   9          4.18         -0.24         3.80 o
  11   1   9         24.45         32.92         7.65 o
  12   1   9          0.61         -3.86         4.85 o
  13   1   9         22.17         19.97         7.09 o
   1   2   9         67.30         62.55         8.15 o
   2   2   9         35.72         27.75         6.92 o
   3   2   9         50.29         44.81         7.32 o
   4   2   9         51.95         50.33         7.73 o
   5   2   9         13.55         13.78         4.81 o
   6   2   9          7.19          7.91         4.26 o
   7   2   9         29.14         19.07         5.65 o
   8   2   9         46.96         56.46        21.81 o
   9   2   9         17.13          9.45         8.54 o
  10   2   9         24.06         31.98        11.08 o
  11   2   9          1.12          1.26         4.76 o
  12   2   9          5.49          2.95         4.76 o
  13   2   9          0.94         -2.44         4.49 o
   1   3   9         22.22         24.25         6.10 o
   2   3   9         42.53         44.87         7.90 o
   3   3   9         13.79         29.29         6.36 o
   4   3   9          8.29         -3.23         5.77 o
   5   3   9         44.66         63.46        13.85 o
   6   3   9         27.44         24.46         9.46 o
   7   3   9         79.48         70.15        13.85 o
   8   3   9         11.26          3.46         7.15 o
   9   3   9          5.81          2.08         6.46 o
  10   3   9          8.55          7.85         7.62 o
  11   3   9          1.16          3.00         7.15 o
  12   3   9          7.19          8.77         8.08 o
   1   4   9          0.63         -1.07         4.07 o
   2   4   9         49.86         50.38         8.88 o
   3   4   9          4.22          4.91         6.92 o
   4   4   9        108.90        116.54        18.23 o
   5   4   9         10.67         13.15         8.31 o
   6   4   9         14.37         11.08         7.15 o
   7   4   9         32.35         24.69         9.46 o
   8   4   9          0.35          0.92         5.54 o
   9   4   9          9.56          3.23         6.69 o
  10   4   9          6.84          9.46         6.92 o
   1   5   9         49.12         44.40         8.56 o
   2   5   9         29.24         25.70        12.81 o
   3   5   9          2.72          6.71         5.88 o
   4   5   9          5.43          7.55         5.43 o
   5   5   9          9.45         23.31        10.85 o
   6   5   9          1.63         -0.92         7.15 o
   7   5   9         16.58         14.54         8.54 o
   8   5   9          3.53         -0.92         6.23 o
   1   6   9          7.65         10.62         6.27 o
   2   6   9         13.09          7.46         5.68 o
   3   6   9          0.42          7.20         5.45 o
   4   6   9         13.59         10.77         6.27 o
   0   0  10        286.92        280.85        19.62 o
   2   0  10         65.06         53.43         9.69 o
   4   0  10          4.37         -1.08         3.67 o
   6   0  10         44.40         42.66         7.42 o
   8   0  10          2.79          3.00         6.69 o
  10   0  10         89.59         75.46        14.31 o
   0   1  10         41.08         54.90        17.08 o
   1   1  10         16.94         19.86         7.34 o
   2   1  10         24.03         25.97         6.01 o
   3   1  10        113.51        120.90         9.13 o
   4   1  10          0.25          5.33         3.33 o
   5   1  10         42.24         33.97         6.92 o
   6   1  10          5.01         -0.45         4.38 o
   7   1  10          0.16         -1.90         3.88 o
   8   1  10         23.31         25.15         6.41 o
   9   1  10         18.98         26.88        14.08 o
  10   1  10         17.83         12.65        12.23 o
  11   1  10         41.63         50.73        16.04 o
   0   2  10         70.80         99.69        15.46 o
   1   2  10          6.57          3.55         4.16 o
   2   2  10         12.93         18.15         6.12 o
   3   2  10         59.20         67.68         9.36 o
   4   2  10         28.18         36.57         7.58 o
   5   2  10         32.00         25.79         6.90 o
   6   2  10         95.87         88.15        15.46 o
   7   2  10         23.90          8.77         7.38 o
   8   2  10         39.44         30.69        11.08 o
   9   2  10         12.63         10.38         8.08 o
  10   2  10          3.57          3.69         7.85 o
   0   3  10         19.00         23.77         9.00 o
   1   3  10         10.24          7.19         5.77 o
   2   3  10          3.53         -0.77         3.98 o
   3   3  10          7.29          7.04        11.08 o
   4   3  10         16.34         12.80         5.68 o
   5   3  10          6.43          5.79         4.65 o
   6   3  10         14.05         25.62        10.15 o
   7   3  10         25.60         21.23         9.69 o
   8   3  10          1.03         -5.54         5.54 o
   9   3  10         28.23         17.77        10.15 o
   0   4  10         95.41        102.92        17.54 o
   1   4  10         10.55          9.96         5.78 o
   2   4  10         20.05         24.44        13.50 o
   3   4  10          2.92         -1.36         4.32 o
   4   4  10          6.77          4.25         5.63 o
   5   4  10          1.84         12.88         6.03 o
   6   4  10         13.80         31.15        11.77 o
   7   4  10          8.92         12.00         8.31 o
   0   5  10         66.34         75.69        15.92 o
   1   5  10          8.09          9.17         5.68 o
   2   5  10          8.94         12.00         6.85 o
   3   5  10         33.78         21.23         7.18 o
   2   0  11         71.72         75.27         9.54 o
   4   0  11         83.63         61.39        12.69 o
   6   0  11         19.31         25.15         9.69 o
   8   0  11         27.56         26.77         9.69 o
   1   1  11         39.07         42.22         7.99 o
   2   1  11          2.17         -1.81         4.23 o
   3   1  11          2.42          1.27         4.40 o
   4   1  11          9.96          7.48         5.30 o
   5   1  11         37.09         34.95         7.26 o
   6   1  11          6.92          9.20         8.19 o
   7   1  11          5.70         16.62         6.20 o
   1   2  11          1.17          4.50         4.41 o
   2   2  11         44.69         56.98         9.59 o
   3   2  11          0.45         -2.22         4.49 o
   4   2  11         24.39         19.93         8.88 o
   5   2  11          0.19          2.88         4.81 o
   6   2  11          0.42          1.96         4.82 o
   1   3  11         27.04         32.39         7.62 o
   2   3  11          3.65          2.78         4.81 o
   3   3  11          0.60         -1.79         4.96 o
   4   3  11          2.83          4.37         5.42 o
                                                
